# Supplementary material for: Low-temperature redetermination of hexa­kis(μ-chloro­acetato-κ2 O:O′)-μ3-oxido-tris[aquachromium(III)] nitrate 3.5-hydrate
Source: Acta Crystallogr Sect E Struct Rep Online. 2008 Jul 31;64(Pt 8):m1102. doi: 10.1107/S1600536808023805 (PMC2962004; doi:10.1107/S1600536808023805)
Supplement: Supplementary file 1 [file e-64-m1102-sup1.cif]

##############################################################################
###                                                                        ###
###        Electronic paper (Acta Crystallographica Section E)             ###
###                                                                        ###
##############################################################################
#                                                                            #
# This CIF contains the data in a paper accepted for publication in Acta     #
# Crystallographica Section E. It conforms to the requirements of Notes      #
# for Authors for Section E, and has been peer reviewed under the auspices   #
# of the IUCr Commission on Journals.                                        #
#                                                                            #
# Full details of the Crystallographic Information File format               #
# are given in the paper "The Crystallographic Information File (CIF):       #
# a New Standard Archive File for Crystallography" by S. R. Hall, F. H.      #
# Allen and I. D. Brown [Acta Cryst. (1991), A47, 655-685].                  #
#                                                                            #
# The current version of the core CIF dictionary is obtainable from          #
# ftp://ftp.iucr.org/pub/cif_core.dic. The current version number is 2.4.    #
#                                                                            #
# Software is freely available for graphical display of the structure(s) in  #
# this CIF.  For information consult the CIF home page http://www.iucr.org/  #
# cif/home.html                                                              #
#                                                                            #
# This file may be used for bona fide research purposes within the           #
# scientific community so long as proper attribution is given to the journal # 
# article from which it was obtained.                                        #
#                                                                            #
##############################################################################
                                             
data_global
_audit_creation_method     SHELXL-97
_journal_date_recd_electronic     2008-07-17
_journal_date_accepted     2008-07-28
_journal_name_full     'Acta Crystallographica, Section E'
_journal_year     2008
_journal_volume     64
_journal_issue      8
_journal_page_first     m1102
_journal_page_last     m1102
_journal_paper_category     QM
_journal_coeditor_code     HY2147
_publ_contact_author
;
     Dr. Seik Weng Ng
     Department of Chemistry
     University of Malaya
     50603 Kuala Lumpur
     Malaysia
;
_publ_contact_author_email     seikweng@um.edu.my
_publ_contact_author_fax     '03 7967 4193'
_publ_contact_author_phone     '03 7967 6778'
_publ_section_title
;\
Low-temperature redetermination of
hexakis(\m-chloroacetato-\k^2^<i>O</i>:<i>O</i>')-\m~3~-oxido-\
tris[aquachromium(III)] nitrate 3.5-hydrate
;
loop_
    _publ_author_name
    _publ_author_address
    'Ng, Seik Weng'
;
Department of Chemistry
University of Malaya
50603 Kuala Lumpur
Malaysia
;
data_I
_audit_creation_method     SHELXL-97
_chemical_name_systematic
;
hexakis(\m-chloroacetato-\k^2^<i>O</i>:<i>O</i>')-\m~3~-oxido-
tris[aquachromium(III)] nitrate 3.5-hydrate
;
_chemical_name_common     ?
_chemical_formula_moiety     'C12 H18 Cl6 Cr3 O16 +, N O3 -, 3.5(H2 O)'
_chemical_formula_sum     'C12 H25 Cl6 Cr3 N O22.5'
_chemical_formula_iupac     '[Cr3 (C2 H2 Cl O2)6 O (H2 O)3] N O3, 3.5H2 O'
_chemical_formula_weight     912.03
_chemical_melting_point     ?
_symmetry_cell_setting     Monoclinic
_symmetry_space_group_name_H-M     'P 21/c'
_symmetry_space_group_name_Hall     '-P 2ybc'
loop_
    _symmetry_equiv_pos_as_xyz
    'x, y, z'
    '-x, y+1/2, -z+1/2'
    '-x, -y, -z'
    'x, -y-1/2, z-1/2'
_cell_length_a     12.4938(2)
_cell_length_b     14.7622(2)
_cell_length_c     17.2687(3)
_cell_angle_alpha     90.00
_cell_angle_beta     96.2930(10)
_cell_angle_gamma     90.00
_cell_volume     3165.78(9)
_cell_formula_units_Z     4
_cell_measurement_reflns_used     7530
_cell_measurement_theta_min     2.4
_cell_measurement_theta_max     25.8
_cell_measurement_temperature     100(2)
_exptl_crystal_description     'Irregular chip'
_exptl_crystal_colour     Green
_exptl_crystal_size_max     0.12
_exptl_crystal_size_mid     0.06
_exptl_crystal_size_min     0.03
_exptl_crystal_density_diffrn     1.914
_exptl_crystal_density_meas     ?
_exptl_crystal_density_method     'not measured'
_exptl_crystal_F_000     1832
_exptl_absorpt_coefficient_mu     1.606
_exptl_absorpt_correction_type     multi-scan
_exptl_absorpt_process_details     '(SADABS; Sheldrick, 1996)'
_exptl_absorpt_correction_T_min     0.820
_exptl_absorpt_correction_T_max     0.953
_diffrn_radiation_type     MoK\a
_diffrn_radiation_wavelength     0.71073
_diffrn_radiation_source     'fine-focus sealed tube'
_diffrn_radiation_monochromator     graphite
_diffrn_measurement_device_type     'Bruker SMART APEX CCD area-detector'
_diffrn_measurement_method     '\f and \w scans'
_diffrn_detector_area_resol_mean     ?
_diffrn_reflns_number     39914
_diffrn_reflns_av_R_equivalents     0.0526
_diffrn_reflns_av_sigmaI/netI     0.0402
_diffrn_reflns_theta_min     1.82
_diffrn_reflns_theta_max     27.50
_diffrn_reflns_theta_full     27.50
_diffrn_measured_fraction_theta_max     0.999
_diffrn_measured_fraction_theta_full     0.999
_diffrn_reflns_limit_h_min     -16
_diffrn_reflns_limit_h_max     16
_diffrn_reflns_limit_k_min     -19
_diffrn_reflns_limit_k_max     19
_diffrn_reflns_limit_l_min     -21
_diffrn_reflns_limit_l_max     22
_diffrn_standards_number     ?
_diffrn_standards_interval_count     ?
_diffrn_standards_interval_time     ?
_diffrn_standards_decay_%     ?
_reflns_number_total     7271
_reflns_number_gt     5349
_reflns_threshold_expression     I>2\s(I)
_refine_ls_structure_factor_coef     Fsqd
_refine_ls_matrix_type     full
_refine_ls_R_factor_all     0.0641
_refine_ls_R_factor_gt     0.0403
_refine_ls_wR_factor_gt     0.0999
_refine_ls_wR_factor_ref     0.1124
_refine_ls_goodness_of_fit_ref     1.033
_refine_ls_restrained_S_all     1.059
_refine_ls_number_reflns     7271
_refine_ls_number_parameters     500
_refine_ls_number_restraints     119
_refine_ls_hydrogen_treatment     mixed
_refine_ls_weighting_scheme     calc
_refine_ls_weighting_details
         'calc w=1/[\s^2^(Fo^2^)+(0.0523P)^2^+3.1321P] where P=(Fo^2^+2Fc^2^)/3'
_atom_sites_solution_hydrogens     geom
_atom_sites_solution_primary     direct
_atom_sites_solution_secondary     difmap
_refine_ls_shift/su_max     0.001
_refine_ls_shift/su_mean     '<0.001'
_refine_diff_density_max     0.994
_refine_diff_density_min     -0.336
_refine_ls_extinction_method     none
_refine_ls_extinction_coef     ?
loop_
    _atom_type_symbol
    _atom_type_description
    _atom_type_scat_dispersion_real
    _atom_type_scat_dispersion_imag
    _atom_type_scat_source
    'C' 'C' 0.0033 0.0016
                         'International Tables Vol C Tables 4.2.6.8 and 6.1.1.4'
    'H' 'H' 0.0000 0.0000
                         'International Tables Vol C Tables 4.2.6.8 and 6.1.1.4'
    'N' 'N' 0.0061 0.0033
                         'International Tables Vol C Tables 4.2.6.8 and 6.1.1.4'
    'O' 'O' 0.0106 0.0060
                         'International Tables Vol C Tables 4.2.6.8 and 6.1.1.4'
    'Cl' 'Cl' 0.1484 0.1585
                         'International Tables Vol C Tables 4.2.6.8 and 6.1.1.4'
    'Cr' 'Cr' 0.3209 0.6236
                         'International Tables Vol C Tables 4.2.6.8 and 6.1.1.4'
_computing_data_collection     'APEX2 (Bruker, 2007)'
_computing_cell_refinement     'SAINT (Bruker, 2007)'
_computing_data_reduction     'SAINT'
_computing_structure_solution     'SHELXS97 (Sheldrick, 2008)'
_computing_structure_refinement     'SHELXL97 (Sheldrick, 2008)'
_computing_molecular_graphics     'X-SEED (Barbour, 2001)'
_computing_publication_material     'publCIF (Westrip, 2008)'
loop_
    _atom_site_type_symbol
    _atom_site_label
    _atom_site_fract_x
    _atom_site_fract_y
    _atom_site_fract_z
    _atom_site_U_iso_or_equiv
    _atom_site_adp_type
    _atom_site_calc_flag
    _atom_site_refinement_flags
    _atom_site_occupancy
    _atom_site_disorder_assembly
    _atom_site_disorder_group
    Cr Cr1 0.65855(4) 0.69687(3) 0.39526(3) 0.02667(13) Uani d . 1 A .
    Cr Cr2 0.88330(4) 0.58714(3) 0.37503(3) 0.02515(13) Uani d . 1 . .
    Cr Cr3 0.66063(4) 0.53305(3) 0.26482(3) 0.02583(13) Uani d . 1 A .
    Cl Cl1 0.4146(3) 0.7073(3) 0.09142(17) 0.0663(8) Uani d PDU 0.50 A 1
    Cl Cl1' 0.4626(3) 0.7531(2) 0.09294(17) 0.0689(8) Uani d PDU 0.50 B 2
    Cl Cl2 0.33828(7) 0.56139(6) 0.47320(6) 0.0418(2) Uani d . 1 . .
    Cl Cl3 0.77180(9) 0.70060(7) 0.66950(6) 0.0518(3) Uani d . 1 . .
    Cl Cl4 1.0378(4) 0.86104(15) 0.3111(5) 0.0628(13) Uani d PDU 0.836(19) C 1
    Cl Cl5 0.9066(6) 0.2693(5) 0.4493(4) 0.0461(19) Uani d PDU 0.60(6) D 1
    Cl Cl4' 1.0551(6) 0.8685(10) 0.352(2) 0.057(4) Uani d PDU 0.164(19) C 2
    Cl Cl5' 0.882(3) 0.2778(14) 0.4609(12) 0.076(4) Uani d PDU 0.40(6) D 2
    Cl Cl6 0.8796(3) 0.5426(4) 0.0487(2) 0.1104(14) Uani d PDU 0.50 E 3
    Cl Cl6' 0.8604(3) 0.6140(3) 0.0492(2) 0.0697(12) Uani d PDU 0.365(3) E 4
    Cl Cl6" 1.0377(7) 0.6016(6) 0.1326(6) 0.059(3) Uani d PDU 0.135(3) E 5
    O O1 0.5781(2) 0.63301(17) 0.21039(15) 0.0379(6) Uani d . 1 A .
    O O2 0.5744(2) 0.74057(16) 0.30038(17) 0.0423(6) Uani d . 1 A .
    O O3 0.54075(18) 0.61446(15) 0.41606(15) 0.0340(6) Uani d . 1 . .
    O O4 0.54119(19) 0.50527(16) 0.32604(15) 0.0345(6) Uani d . 1 . .
    O O5 0.72939(19) 0.67414(15) 0.50140(15) 0.0339(5) Uani d . 1 . .
    O O6 0.87725(18) 0.59321(17) 0.48763(15) 0.0351(6) Uani d . 1 . .
    O O7 0.76364(18) 0.79443(14) 0.37780(15) 0.0331(6) Uani d . 1 . .
    O O8 0.91622(18) 0.71719(15) 0.37064(16) 0.0370(6) Uani d . 1 . .
    O O9 0.87243(19) 0.45427(15) 0.38598(16) 0.0362(6) Uani d . 1 . .
    O O10 0.7303(2) 0.41852(15) 0.30173(15) 0.0357(6) Uani d . 1 . .
    O O11 0.9199(2) 0.57897(18) 0.26822(16) 0.0411(6) Uani d . 1 . .
    O O12 0.7686(2) 0.55303(18) 0.19041(15) 0.0381(6) Uani d . 1 . .
    O O13 0.73395(16) 0.60570(13) 0.34506(13) 0.0254(5) Uani d . 1 . .
    O O14 0.6731(3) 0.1472(3) 0.2318(3) 0.0833(13) Uani d . 1 . .
    O O15 0.8166(3) 0.1658(2) 0.1787(2) 0.0597(9) Uani d . 1 . .
    O O16 0.7875(3) 0.0391(2) 0.2332(2) 0.0697(10) Uani d . 1 . .
    O O1w 0.5730(2) 0.79263(18) 0.4438(2) 0.0475(7) Uani d D 1 . .
    H H11 0.592(3) 0.829(3) 0.480(2) 0.071 Uiso d D 1 . .
    H H12 0.5059(10) 0.795(3) 0.433(3) 0.071 Uiso d D 1 . .
    O O2w 1.04519(18) 0.57105(16) 0.40302(16) 0.0341(6) Uani d D 1 . .
    H H21 1.092(2) 0.595(3) 0.3781(17) 0.051 Uiso d D 1 . .
    H H22 1.069(3) 0.570(3) 0.4506(7) 0.051 Uiso d D 1 . .
    O O3w 0.5804(2) 0.45767(17) 0.18032(16) 0.0387(6) Uani d D 1 . .
    H H31 0.5132(10) 0.459(3) 0.182(3) 0.058 Uiso d D 1 . .
    H H32 0.598(3) 0.4075(16) 0.163(3) 0.058 Uiso d D 1 . .
    O O4w 0.3657(3) 0.4663(2) 0.1620(2) 0.0705(10) Uani d DU 1 . .
    H H41 0.328(4) 0.419(3) 0.154(3) 0.106 Uiso d D 1 . .
    H H42 0.352(5) 0.489(4) 0.204(2) 0.106 Uiso d D 1 . .
    O O5w 0.6040(6) 0.5620(5) 0.0300(4) 0.141(2) Uani d DU 1 . .
    H H51 0.613(9) 0.506(2) 0.021(6) 0.211 Uiso d D 1 . .
    H H52 0.635(9) 0.574(7) 0.075(3) 0.211 Uiso d D 1 . .
    O O6w 0.6466(3) 0.3047(2) 0.1130(2) 0.0585(8) Uani d DU 1 . .
    H H61 0.672(4) 0.265(3) 0.144(2) 0.088 Uiso d D 1 . .
    H H62 0.691(3) 0.316(3) 0.080(2) 0.088 Uiso d D 1 . .
    O O7w 0.7204(12) 0.4105(8) -0.0095(8) 0.157(5) Uani d PU 0.50 . .
    H H71 0.7843 0.4292 -0.0046 0.235 Uiso d PR 0.50 . .
    H H72 0.7038 0.3898 -0.0545 0.235 Uiso d PR 0.50 . .
    N N1 0.7603(2) 0.1175(2) 0.2160(2) 0.0417(8) Uani d . 1 . .
    C C1 0.5514(3) 0.7089(2) 0.2344(2) 0.0349(8) Uani d D 1 . .
    C C2 0.4863(12) 0.7624(7) 0.1699(5) 0.0362(18) Uani d PDU 0.50 A 1
    H H2A 0.5367 0.8047 0.1481 0.043 Uiso calc PR 0.50 A 1
    H H2B 0.4341 0.7998 0.1949 0.043 Uiso calc PR 0.50 A 1
    C C2' 0.4833(12) 0.7822(7) 0.1910(5) 0.0362(18) Uani d PD 0.50 B 2
    H H2C 0.5208 0.8413 0.1972 0.043 Uiso calc PR 0.50 B 2
    H H2D 0.4133 0.7876 0.2125 0.043 Uiso calc PR 0.50 B 2
    C C3 0.5051(3) 0.5443(2) 0.3823(2) 0.0281(7) Uani d . 1 . .
    C C4 0.4108(3) 0.4957(2) 0.4107(2) 0.0328(8) Uani d . 1 . .
    H H4A 0.4373 0.4402 0.4387 0.039 Uiso calc R 1 . .
    H H4B 0.3609 0.4768 0.3650 0.039 Uiso calc R 1 . .
    C C5 0.8135(3) 0.6338(2) 0.5270(2) 0.0294(7) Uani d . 1 . .
    C C6 0.8464(3) 0.6291(3) 0.6136(2) 0.0370(8) Uani d . 1 . .
    H H6A 0.9235 0.6454 0.6239 0.044 Uiso calc R 1 . .
    H H6B 0.8384 0.5659 0.6312 0.044 Uiso calc R 1 . .
    C C7 0.8616(3) 0.7876(2) 0.3679(2) 0.0270(7) Uani d . 1 C .
    C C8 0.9157(3) 0.8759(2) 0.3518(2) 0.0352(8) Uani d D 1 . .
    H H8A 0.9299 0.9101 0.4012 0.042 Uiso calc PR 0.836(19) C 1
    H H8B 0.8661 0.9124 0.3156 0.042 Uiso calc PR 0.836(19) C 1
    H H8C 0.8920 0.9223 0.3881 0.042 Uiso d PR 0.164(19) C 2
    H H8D 0.8904 0.8956 0.2974 0.042 Uiso d PR 0.164(19) C 2
    C C9 0.8080(3) 0.4002(2) 0.3506(2) 0.0308(7) Uani d . 1 D 2
    C C10 0.8248(4) 0.2993(2) 0.3643(3) 0.0511(11) Uani d D 1 D 2
    H H10A 0.8731 0.2754 0.3273 0.061 Uiso calc PR 0.60(6) D 1
    H H10B 0.7549 0.2676 0.3545 0.061 Uiso calc PR 0.60(6) D 1
    H H10C 0.8613 0.2754 0.3200 0.061 Uiso d PR 0.40(6) D 2
    H H10D 0.7536 0.2688 0.3624 0.061 Uiso d PR 0.40(6) D 2
    C C11 0.8661(3) 0.5728(2) 0.2035(2) 0.0348(8) Uani d D 1 E .
    C C12 0.9326(13) 0.591(2) 0.1367(4) 0.050(3) Uani d PDU 0.50 E 3
    H H12A 1.0062 0.5668 0.1508 0.060 Uiso calc PR 0.50 E 3
    H H12B 0.9386 0.6571 0.1296 0.060 Uiso calc PR 0.50 E 3
    C C12' 0.9334(16) 0.606(3) 0.1410(5) 0.050(3) Uani d PD 0.365(3) E 4
    H H12C 0.9942 0.5631 0.1379 0.060 Uiso calc PR 0.365(3) E 4
    H H12D 0.9639 0.6656 0.1562 0.060 Uiso calc PR 0.365(3) E 4
    C C12" 0.9007(16) 0.576(4) 0.1220(7) 0.050(3) Uani d PD 0.135(3) E 5
    H H12E 0.8598 0.6235 0.0906 0.060 Uiso calc PR 0.135(3) E 5
    H H12F 0.8877 0.5172 0.0955 0.060 Uiso calc PR 0.135(3) E 5
loop_
    _atom_site_aniso_label
    _atom_site_aniso_U_11
    _atom_site_aniso_U_22
    _atom_site_aniso_U_33
    _atom_site_aniso_U_12
    _atom_site_aniso_U_13
    _atom_site_aniso_U_23
    Cr1 0.0183(2) 0.0182(2) 0.0442(3) 0.00070(18) 0.0065(2) 0.0001(2)
    Cr2 0.0173(2) 0.0190(2) 0.0398(3) 0.00040(18) 0.0064(2) 0.0012(2)
    Cr3 0.0225(3) 0.0238(2) 0.0313(3) 0.00189(19) 0.0034(2) 0.0028(2)
    Cl1 0.0588(17) 0.096(2) 0.0418(14) 0.0318(15) -0.0030(12) -0.0015(16)
    Cl1' 0.091(2) 0.0727(19) 0.0409(14) 0.0348(16) -0.0019(15) 0.0023(14)
    Cl2 0.0289(4) 0.0431(5) 0.0559(6) -0.0019(4) 0.0155(4) -0.0009(4)
    Cl3 0.0521(6) 0.0564(6) 0.0475(6) 0.0105(5) 0.0077(5) -0.0128(5)
    Cl4 0.0508(13) 0.0436(8) 0.101(3) -0.0061(8) 0.0421(16) 0.0069(12)
    Cl5 0.042(2) 0.0331(15) 0.060(3) 0.0081(11) -0.0086(13) 0.0093(12)
    Cl4' 0.033(4) 0.041(4) 0.097(11) -0.005(3) 0.006(5) 0.017(6)
    Cl5' 0.084(8) 0.044(3) 0.093(4) 0.001(5) -0.023(5) 0.019(3)
    Cl6 0.086(2) 0.203(4) 0.0466(17) 0.021(3) 0.0250(15) 0.020(3)
    Cl6' 0.065(2) 0.111(3) 0.0340(17) -0.020(2) 0.0111(15) 0.015(2)
    Cl6" 0.054(5) 0.058(5) 0.069(5) -0.015(4) 0.026(4) 0.000(4)
    O1 0.0346(13) 0.0363(13) 0.0418(15) 0.0098(11) 0.0000(11) 0.0077(11)
    O2 0.0364(15) 0.0282(13) 0.0600(19) 0.0087(11) -0.0049(13) 0.0009(12)
    O3 0.0239(12) 0.0266(12) 0.0536(16) -0.0047(9) 0.0137(11) -0.0050(11)
    O4 0.0295(13) 0.0355(13) 0.0396(15) -0.0089(10) 0.0082(11) -0.0029(11)
    O5 0.0271(12) 0.0320(12) 0.0426(15) 0.0046(10) 0.0039(11) -0.0025(11)
    O6 0.0234(12) 0.0420(14) 0.0406(15) 0.0044(10) 0.0068(11) 0.0003(11)
    O7 0.0251(12) 0.0233(11) 0.0525(16) -0.0022(9) 0.0112(11) -0.0006(10)
    O8 0.0235(12) 0.0221(11) 0.0656(18) -0.0021(9) 0.0055(12) 0.0051(11)
    O9 0.0259(12) 0.0196(11) 0.0616(17) -0.0004(9) -0.0022(11) 0.0013(11)
    O10 0.0379(14) 0.0222(11) 0.0450(15) 0.0031(10) -0.0050(12) 0.0023(10)
    O11 0.0291(13) 0.0504(16) 0.0457(17) 0.0016(11) 0.0128(12) -0.0018(13)
    O12 0.0319(14) 0.0483(15) 0.0353(14) 0.0032(11) 0.0088(11) 0.0026(11)
    O13 0.0193(10) 0.0199(10) 0.0373(13) 0.0011(8) 0.0049(9) 0.0019(9)
    O14 0.0467(19) 0.085(3) 0.125(4) 0.0030(18) 0.041(2) -0.029(2)
    O15 0.0555(19) 0.0463(16) 0.081(2) -0.0064(14) 0.0256(18) 0.0027(16)
    O16 0.078(2) 0.0499(19) 0.082(3) 0.0108(17) 0.011(2) 0.0139(17)
    O1w 0.0254(13) 0.0346(14) 0.083(2) 0.0047(11) 0.0088(14) -0.0190(14)
    O2w 0.0197(11) 0.0342(13) 0.0490(16) 0.0008(10) 0.0070(11) 0.0052(12)
    O3w 0.0338(14) 0.0371(14) 0.0442(16) 0.0008(11) -0.0010(12) -0.0075(12)
    O4w 0.0472(19) 0.065(2) 0.101(3) -0.0105(16) 0.0167(19) -0.037(2)
    O5w 0.142(5) 0.157(5) 0.128(4) 0.046(4) 0.031(4) 0.086(4)
    O6w 0.0514(19) 0.0529(19) 0.070(2) 0.0062(15) -0.0006(16) -0.0111(16)
    O7w 0.181(9) 0.119(7) 0.173(9) 0.006(7) 0.029(7) -0.008(7)
    N1 0.0307(17) 0.0429(18) 0.052(2) -0.0041(14) 0.0080(15) -0.0089(15)
    C1 0.0211(16) 0.0286(17) 0.056(3) 0.0036(13) 0.0075(16) 0.0165(17)
    C2 0.040(2) 0.026(4) 0.042(5) 0.013(3) -0.001(4) -0.001(3)
    C2' 0.040(2) 0.026(4) 0.042(5) 0.013(3) -0.001(4) -0.001(3)
    C3 0.0207(15) 0.0246(15) 0.038(2) 0.0001(12) 0.0006(14) 0.0055(14)
    C4 0.0259(17) 0.0333(17) 0.040(2) -0.0053(14) 0.0072(15) -0.0007(15)
    C5 0.0236(16) 0.0226(15) 0.043(2) -0.0060(13) 0.0081(15) 0.0004(14)
    C6 0.0333(19) 0.0398(19) 0.038(2) 0.0028(15) 0.0062(16) -0.0014(16)
    C7 0.0262(17) 0.0215(15) 0.0333(18) -0.0035(12) 0.0038(14) 0.0015(13)
    C8 0.0314(18) 0.0248(16) 0.051(2) -0.0052(14) 0.0128(17) 0.0002(15)
    C9 0.0266(17) 0.0247(16) 0.042(2) 0.0009(13) 0.0080(15) 0.0027(14)
    C10 0.047(2) 0.0234(18) 0.077(3) -0.0011(16) -0.019(2) 0.0082(18)
    C11 0.0323(19) 0.0287(17) 0.046(2) 0.0068(14) 0.0173(17) 0.0071(16)
    C12 0.046(3) 0.054(9) 0.053(3) 0.005(3) 0.025(3) 0.014(3)
    C12' 0.046(3) 0.054(9) 0.053(3) 0.005(3) 0.025(3) 0.014(3)
    C12" 0.046(3) 0.054(9) 0.053(3) 0.005(3) 0.025(3) 0.014(3)
loop_
    _geom_bond_atom_site_label_1
    _geom_bond_atom_site_label_2
    _geom_bond_site_symmetry_2
    _geom_bond_distance
    _geom_bond_publ_flag
    Cr1 O13 . 1.905(2) ?
    Cr1 O2 . 1.957(3) ?
    Cr1 O3 . 1.973(2) ?
    Cr1 O5 . 1.975(3) ?
    Cr1 O7 . 1.994(2) ?
    Cr1 O1w . 2.010(2) ?
    Cr2 O13 . 1.901(2) ?
    Cr2 O11 . 1.952(3) ?
    Cr2 O6 . 1.956(3) ?
    Cr2 O8 . 1.967(2) ?
    Cr2 O9 . 1.977(2) ?
    Cr2 O2w . 2.041(2) ?
    Cr3 O13 . 1.906(2) ?
    Cr3 O4 . 1.964(2) ?
    Cr3 O10 . 1.975(2) ?
    Cr3 O1 . 1.978(2) ?
    Cr3 O12 . 1.984(2) ?
    Cr3 O3w . 2.013(3) ?
    Cl1 C2 . 1.741(8) ?
    Cl1' C2' . 1.738(8) ?
    Cl2 C4 . 1.772(3) ?
    Cl3 C6 . 1.763(4) ?
    Cl4 C8 . 1.762(4) ?
    Cl4' C8 . 1.745(8) ?
    Cl5' C10 . 1.770(8) ?
    Cl6 C12 . 1.742(11) ?
    Cl6' C12' . 1.744(12) ?
    Cl6" C12" . 1.741(13) ?
    O1 C1 . 1.252(4) ?
    O2 C1 . 1.236(5) ?
    O3 C3 . 1.247(4) ?
    O4 C3 . 1.254(4) ?
    O5 C5 . 1.247(4) ?
    O6 C5 . 1.255(4) ?
    O7 C7 . 1.258(4) ?
    O8 C7 . 1.242(4) ?
    O9 C9 . 1.246(4) ?
    O10 C9 . 1.244(4) ?
    O11 C11 . 1.243(5) ?
    O12 C11 . 1.249(4) ?
    O14 N1 . 1.233(4) ?
    O15 N1 . 1.230(4) ?
    O16 N1 . 1.234(4) ?
    O1w H11 . 0.84(4) ?
    O1w H12 . 0.84(3) ?
    O2w H21 . 0.84(3) ?
    O2w H22 . 0.84(3) ?
    O3w H31 . 0.844(14) ?
    O3w H32 . 0.84(3) ?
    O4w H41 . 0.85(5) ?
    O4w H42 . 0.83(4) ?
    O5w H51 . 0.85(4) ?
    O5w H52 . 0.85(7) ?
    O6w H61 . 0.83(4) ?
    O6w H62 . 0.85(4) ?
    O7w H71 . 0.84 ?
    O7w H72 . 0.84 ?
    C1 C2' . 1.522(7) ?
    C1 C2 . 1.525(7) ?
    C2 H2A . 0.9900 ?
    C2 H2B . 0.9900 ?
    C2' H2C . 0.9900 ?
    C2' H2D . 0.9900 ?
    C3 C4 . 1.507(4) ?
    C4 H4A . 0.9900 ?
    C4 H4B . 0.9900 ?
    C5 C6 . 1.508(5) ?
    C6 H6A . 0.9900 ?
    C6 H6B . 0.9900 ?
    C7 C8 . 1.507(4) ?
    C8 H8A . 0.9900 ?
    C8 H8B . 0.9900 ?
    C8 H8C . 0.9900 ?
    C8 H8D . 0.9900 ?
    C9 C10 . 1.518(4) ?
    C10 H10A . 0.9900 ?
    C10 H10B . 0.9900 ?
    C10 H10C . 0.9900 ?
    C10 H10D . 0.9900 ?
    C11 C12 . 1.517(7) ?
    C11 C12' . 1.518(8) ?
    C11 C12" . 1.518(10) ?
    C12 H12A . 0.9900 ?
    C12 H12B . 0.9900 ?
    C12' H12C . 0.9900 ?
    C12' H12D . 0.9900 ?
    C12" H12E . 0.9900 ?
    C12" H12F . 0.9900 ?
loop_
    _geom_angle_atom_site_label_1
    _geom_angle_atom_site_label_2
    _geom_angle_atom_site_label_3
    _geom_angle_site_symmetry_1
    _geom_angle_site_symmetry_3
    _geom_angle
    _geom_angle_publ_flag
    O13 Cr1 O2 . . 95.69(10) ?
    O13 Cr1 O3 . . 93.62(9) ?
    O2 Cr1 O3 . . 90.71(11) ?
    O13 Cr1 O5 . . 96.24(10) ?
    O2 Cr1 O5 . . 168.02(10) ?
    O3 Cr1 O5 . . 89.64(11) ?
    O13 Cr1 O7 . . 94.29(9) ?
    O2 Cr1 O7 . . 86.43(11) ?
    O3 Cr1 O7 . . 171.82(9) ?
    O5 Cr1 O7 . . 91.58(11) ?
    O13 Cr1 O1w . . 177.12(12) ?
    O2 Cr1 O1w . . 81.71(13) ?
    O3 Cr1 O1w . . 85.20(10) ?
    O5 Cr1 O1w . . 86.39(12) ?
    O7 Cr1 O1w . . 86.81(10) ?
    O13 Cr2 O11 . . 94.36(11) ?
    O13 Cr2 O6 . . 96.91(10) ?
    O11 Cr2 O6 . . 168.71(11) ?
    O13 Cr2 O8 . . 92.98(9) ?
    O11 Cr2 O8 . . 87.27(11) ?
    O6 Cr2 O8 . . 91.41(11) ?
    O13 Cr2 O9 . . 95.36(9) ?
    O11 Cr2 O9 . . 93.14(11) ?
    O6 Cr2 O9 . . 86.55(11) ?
    O8 Cr2 O9 . . 171.60(10) ?
    O13 Cr2 O2w . . 177.32(10) ?
    O11 Cr2 O2w . . 83.58(11) ?
    O6 Cr2 O2w . . 85.14(10) ?
    O8 Cr2 O2w . . 85.22(10) ?
    O9 Cr2 O2w . . 86.48(10) ?
    O13 Cr3 O4 . . 93.39(10) ?
    O13 Cr3 O10 . . 95.01(10) ?
    O4 Cr3 O10 . . 88.96(11) ?
    O13 Cr3 O1 . . 96.30(10) ?
    O4 Cr3 O1 . . 91.39(11) ?
    O10 Cr3 O1 . . 168.65(11) ?
    O13 Cr3 O12 . . 94.62(10) ?
    O4 Cr3 O12 . . 171.88(11) ?
    O10 Cr3 O12 . . 91.67(11) ?
    O1 Cr3 O12 . . 86.40(10) ?
    O13 Cr3 O3w . . 178.83(10) ?
    O4 Cr3 O3w . . 85.83(11) ?
    O10 Cr3 O3w . . 85.86(11) ?
    O1 Cr3 O3w . . 82.86(11) ?
    O12 Cr3 O3w . . 86.14(11) ?
    C1 O1 Cr3 . . 130.9(3) ?
    C1 O2 Cr1 . . 134.1(2) ?
    C3 O3 Cr1 . . 131.5(2) ?
    C3 O4 Cr3 . . 132.8(2) ?
    C5 O5 Cr1 . . 133.3(2) ?
    C5 O6 Cr2 . . 131.1(2) ?
    C7 O7 Cr1 . . 129.0(2) ?
    C7 O8 Cr2 . . 134.6(2) ?
    C9 O9 Cr2 . . 129.6(2) ?
    C9 O10 Cr3 . . 133.6(2) ?
    C11 O11 Cr2 . . 134.1(2) ?
    C11 O12 Cr3 . . 129.5(3) ?
    Cr2 O13 Cr1 . . 119.84(12) ?
    Cr2 O13 Cr3 . . 119.75(11) ?
    Cr1 O13 Cr3 . . 120.41(11) ?
    Cr1 O1w H11 . . 130(3) ?
    Cr1 O1w H12 . . 120(3) ?
    H11 O1w H12 . . 110(4) ?
    Cr2 O2w H21 . . 124(3) ?
    Cr2 O2w H22 . . 118(3) ?
    H21 O2w H22 . . 108(4) ?
    Cr3 O3w H31 . . 113(3) ?
    Cr3 O3w H32 . . 128(3) ?
    H31 O3w H32 . . 110(4) ?
    H41 O4w H42 . . 108(5) ?
    H51 O5w H52 . . 108(6) ?
    H61 O6w H62 . . 110(4) ?
    H71 O7w H72 . . 110 ?
    O15 N1 O14 . . 118.7(4) ?
    O15 N1 O16 . . 120.7(3) ?
    O14 N1 O16 . . 120.5(4) ?
    O2 C1 O1 . . 126.9(3) ?
    O2 C1 C2' . . 104.2(4) ?
    O1 C1 C2' . . 128.9(5) ?
    O2 C1 C2 . . 121.9(4) ?
    O1 C1 C2 . . 111.2(5) ?
    C1 C2 Cl1 . . 121.0(6) ?
    C1 C2 H2A . . 107.1 ?
    Cl1 C2 H2A . . 107.1 ?
    C1 C2 H2B . . 107.1 ?
    Cl1 C2 H2B . . 107.1 ?
    H2A C2 H2B . . 106.8 ?
    C1 C2' Cl1' . . 108.6(5) ?
    C1 C2' H2C . . 110.0 ?
    Cl1' C2' H2C . . 110.0 ?
    C1 C2' H2D . . 110.0 ?
    Cl1' C2' H2D . . 110.0 ?
    H2C C2' H2D . . 108.3 ?
    O3 C3 O4 . . 127.1(3) ?
    O3 C3 C4 . . 119.6(3) ?
    O4 C3 C4 . . 113.2(3) ?
    C3 C4 Cl2 . . 114.1(2) ?
    C3 C4 H4A . . 108.7 ?
    Cl2 C4 H4A . . 108.7 ?
    C3 C4 H4B . . 108.7 ?
    Cl2 C4 H4B . . 108.7 ?
    H4A C4 H4B . . 107.6 ?
    O5 C5 O6 . . 126.6(3) ?
    O5 C5 C6 . . 120.1(3) ?
    O6 C5 C6 . . 113.3(3) ?
    C5 C6 Cl3 . . 114.4(3) ?
    C5 C6 H6A . . 108.7 ?
    Cl3 C6 H6A . . 108.7 ?
    C5 C6 H6B . . 108.7 ?
    Cl3 C6 H6B . . 108.7 ?
    H6A C6 H6B . . 107.6 ?
    O8 C7 O7 . . 126.9(3) ?
    O8 C7 C8 . . 118.4(3) ?
    O7 C7 C8 . . 114.7(3) ?
    C7 C8 Cl4' . . 114.3(4) ?
    C7 C8 Cl4 . . 113.0(2) ?
    C7 C8 H8A . . 109.0 ?
    Cl4 C8 H8A . . 109.0 ?
    C7 C8 H8B . . 109.0 ?
    Cl4 C8 H8B . . 109.0 ?
    H8A C8 H8B . . 107.8 ?
    C7 C8 H8C . . 108.0 ?
    C7 C8 H8D . . 108.8 ?
    H8C C8 H8D . . 107.8 ?
    O10 C9 O9 . . 127.4(3) ?
    O10 C9 C10 . . 113.8(3) ?
    O9 C9 C10 . . 118.8(3) ?
    C9 C10 Cl5' . . 110.9(8) ?
    C9 C10 H10A . . 109.4 ?
    Cl5' C10 H10A . . 109.5 ?
    C9 C10 H10B . . 109.4 ?
    Cl5' C10 H10B . . 109.4 ?
    H10A C10 H10B . . 108.0 ?
    C9 C10 H10C . . 107.1 ?
    C9 C10 H10D . . 109.3 ?
    H10C C10 H10D . . 107.3 ?
    O11 C11 O12 . . 126.9(3) ?
    O11 C11 C12 . . 112.6(5) ?
    O12 C11 C12 . . 120.5(5) ?
    O11 C11 C12' . . 109.3(5) ?
    O12 C11 C12' . . 123.4(6) ?
    O11 C11 C12" . . 130.6(7) ?
    O12 C11 C12" . . 102.2(7) ?
    C11 C12 Cl6 . . 113.9(6) ?
    C11 C12 H12A . . 108.8 ?
    Cl6 C12 H12A . . 108.8 ?
    C11 C12 H12B . . 108.8 ?
    Cl6 C12 H12B . . 108.8 ?
    H12A C12 H12B . . 107.7 ?
    C11 C12' Cl6' . . 113.2(7) ?
    C11 C12' H12C . . 108.9 ?
    Cl6' C12' H12C . . 108.9 ?
    C11 C12' H12D . . 108.9 ?
    Cl6' C12' H12D . . 108.9 ?
    H12C C12' H12D . . 107.8 ?
    C11 C12" Cl6" . . 106.6(8) ?
    C11 C12" H12E . . 110.4 ?
    Cl6" C12" H12E . . 110.4 ?
    C11 C12" H12F . . 110.4 ?
    Cl6" C12" H12F . . 110.4 ?
    H12E C12" H12F . . 108.6 ?
loop_
    _geom_torsion_atom_site_label_1
    _geom_torsion_atom_site_label_2
    _geom_torsion_atom_site_label_3
    _geom_torsion_atom_site_label_4
    _geom_torsion_site_symmetry_1
    _geom_torsion_site_symmetry_2
    _geom_torsion_site_symmetry_3
    _geom_torsion_site_symmetry_4
    _geom_torsion
    _geom_torsion_publ_flag
    O13 Cr3 O1 C1 . . . . -23.1(3) ?
    O4 Cr3 O1 C1 . . . . 70.4(3) ?
    O10 Cr3 O1 C1 . . . . 162.1(5) ?
    O12 Cr3 O1 C1 . . . . -117.4(3) ?
    O3w Cr3 O1 C1 . . . . 156.1(3) ?
    O13 Cr1 O2 C1 . . . . 18.0(3) ?
    O3 Cr1 O2 C1 . . . . -75.8(3) ?
    O5 Cr1 O2 C1 . . . . -167.4(4) ?
    O7 Cr1 O2 C1 . . . . 111.9(3) ?
    O1w Cr1 O2 C1 . . . . -160.8(4) ?
    O13 Cr1 O3 C3 . . . . -25.9(3) ?
    O2 Cr1 O3 C3 . . . . 69.9(3) ?
    O5 Cr1 O3 C3 . . . . -122.1(3) ?
    O1w Cr1 O3 C3 . . . . 151.5(3) ?
    O13 Cr3 O4 C3 . . . . 22.5(3) ?
    O10 Cr3 O4 C3 . . . . 117.5(3) ?
    O1 Cr3 O4 C3 . . . . -73.9(3) ?
    O3w Cr3 O4 C3 . . . . -156.6(3) ?
    O13 Cr1 O5 C5 . . . . 17.5(3) ?
    O2 Cr1 O5 C5 . . . . -157.2(5) ?
    O3 Cr1 O5 C5 . . . . 111.1(3) ?
    O7 Cr1 O5 C5 . . . . -77.0(3) ?
    O1w Cr1 O5 C5 . . . . -163.7(3) ?
    O13 Cr2 O6 C5 . . . . -27.7(3) ?
    O11 Cr2 O6 C5 . . . . 148.5(5) ?
    O8 Cr2 O6 C5 . . . . 65.4(3) ?
    O9 Cr2 O6 C5 . . . . -122.7(3) ?
    O2w Cr2 O6 C5 . . . . 150.5(3) ?
    O13 Cr1 O7 C7 . . . . -25.0(3) ?
    O2 Cr1 O7 C7 . . . . -120.4(3) ?
    O5 Cr1 O7 C7 . . . . 71.4(3) ?
    O1w Cr1 O7 C7 . . . . 157.7(3) ?
    O13 Cr2 O8 C7 . . . . 14.9(4) ?
    O11 Cr2 O8 C7 . . . . 109.2(4) ?
    O6 Cr2 O8 C7 . . . . -82.1(4) ?
    O2w Cr2 O8 C7 . . . . -167.1(4) ?
    O13 Cr2 O9 C9 . . . . 30.3(3) ?
    O11 Cr2 O9 C9 . . . . -64.4(3) ?
    O6 Cr2 O9 C9 . . . . 126.9(3) ?
    O2w Cr2 O9 C9 . . . . -147.8(3) ?
    O13 Cr3 O10 C9 . . . . -11.4(3) ?
    O4 Cr3 O10 C9 . . . . -104.7(3) ?
    O1 Cr3 O10 C9 . . . . 163.4(5) ?
    O12 Cr3 O10 C9 . . . . 83.4(3) ?
    O3w Cr3 O10 C9 . . . . 169.4(3) ?
    O13 Cr2 O11 C11 . . . . -10.5(3) ?
    O6 Cr2 O11 C11 . . . . 173.2(5) ?
    O8 Cr2 O11 C11 . . . . -103.3(3) ?
    O9 Cr2 O11 C11 . . . . 85.1(3) ?
    O2w Cr2 O11 C11 . . . . 171.2(3) ?
    O13 Cr3 O12 C11 . . . . 25.2(3) ?
    O10 Cr3 O12 C11 . . . . -70.0(3) ?
    O1 Cr3 O12 C11 . . . . 121.2(3) ?
    O3w Cr3 O12 C11 . . . . -155.7(3) ?
    O11 Cr2 O13 Cr1 . . . . -135.27(13) ?
    O6 Cr2 O13 Cr1 . . . . 44.00(14) ?
    O8 Cr2 O13 Cr1 . . . . -47.79(14) ?
    O9 Cr2 O13 Cr1 . . . . 131.16(13) ?
    O11 Cr2 O13 Cr3 . . . . 44.64(14) ?
    O6 Cr2 O13 Cr3 . . . . -136.09(13) ?
    O8 Cr2 O13 Cr3 . . . . 132.12(14) ?
    O9 Cr2 O13 Cr3 . . . . -48.93(14) ?
    O2 Cr1 O13 Cr2 . . . . 138.63(13) ?
    O3 Cr1 O13 Cr2 . . . . -130.29(13) ?
    O5 Cr1 O13 Cr2 . . . . -40.26(14) ?
    O7 Cr1 O13 Cr2 . . . . 51.80(14) ?
    O2 Cr1 O13 Cr3 . . . . -41.28(14) ?
    O3 Cr1 O13 Cr3 . . . . 49.80(14) ?
    O5 Cr1 O13 Cr3 . . . . 139.83(13) ?
    O7 Cr1 O13 Cr3 . . . . -128.11(13) ?
    O4 Cr3 O13 Cr2 . . . . 131.56(13) ?
    O10 Cr3 O13 Cr2 . . . . 42.31(14) ?
    O1 Cr3 O13 Cr2 . . . . -136.66(13) ?
    O12 Cr3 O13 Cr2 . . . . -49.78(14) ?
    O4 Cr3 O13 Cr1 . . . . -48.53(14) ?
    O10 Cr3 O13 Cr1 . . . . -137.78(13) ?
    O1 Cr3 O13 Cr1 . . . . 43.25(14) ?
    O12 Cr3 O13 Cr1 . . . . 130.13(13) ?
    Cr1 O2 C1 O1 . . . . 1.1(6) ?
    Cr1 O2 C1 C2' . . . . -179.6(7) ?
    Cr1 O2 C1 C2 . . . . -177.3(8) ?
    Cr3 O1 C1 O2 . . . . 2.1(5) ?
    Cr3 O1 C1 C2' . . . . -177.0(9) ?
    Cr3 O1 C1 C2 . . . . -179.3(7) ?
    O2 C1 C2 Cl1 . . . . -156.9(7) ?
    O1 C1 C2 Cl1 . . . . 24.5(13) ?
    C2' C1 C2 Cl1 . . . . -150(5) ?
    O2 C1 C2' Cl1' . . . . 171.1(7) ?
    O1 C1 C2' Cl1' . . . . -9.6(14) ?
    C2 C1 C2' Cl1' . . . . -2(3) ?
    Cr1 O3 C3 O4 . . . . 3.7(5) ?
    Cr1 O3 C3 C4 . . . . -178.5(2) ?
    Cr3 O4 C3 O3 . . . . -1.6(6) ?
    Cr3 O4 C3 C4 . . . . -179.5(2) ?
    O3 C3 C4 Cl2 . . . . 16.3(4) ?
    O4 C3 C4 Cl2 . . . . -165.7(3) ?
    Cr1 O5 C5 O6 . . . . -1.5(5) ?
    Cr1 O5 C5 C6 . . . . 179.5(2) ?
    Cr2 O6 C5 O5 . . . . 7.9(5) ?
    Cr2 O6 C5 C6 . . . . -173.1(2) ?
    O5 C5 C6 Cl3 . . . . -10.9(4) ?
    O6 C5 C6 Cl3 . . . . 170.0(2) ?
    Cr2 O8 C7 O7 . . . . 10.5(6) ?
    Cr2 O8 C7 C8 . . . . -170.1(3) ?
    Cr1 O7 C7 O8 . . . . -3.9(6) ?
    Cr1 O7 C7 C8 . . . . 176.8(2) ?
    O8 C7 C8 Cl4' . . . . -8.4(14) ?
    O7 C7 C8 Cl4' . . . . 171.0(14) ?
    O8 C7 C8 Cl4 . . . . 17.8(6) ?
    O7 C7 C8 Cl4 . . . . -162.8(4) ?
    Cr3 O10 C9 O9 . . . . -7.9(6) ?
    Cr3 O10 C9 C10 . . . . 174.4(3) ?
    Cr2 O9 C9 O10 . . . . -4.0(5) ?
    Cr2 O9 C9 C10 . . . . 173.5(3) ?
    O10 C9 C10 Cl5' . . . . -149.7(16) ?
    O9 C9 C10 Cl5' . . . . 32.4(16) ?
    Cr2 O11 C11 O12 . . . . -14.5(6) ?
    Cr2 O11 C11 C12 . . . . 166.4(14) ?
    Cr2 O11 C11 C12' . . . . 158(2) ?
    Cr2 O11 C11 C12" . . . . 173(3) ?
    Cr3 O12 C11 O11 . . . . 4.9(5) ?
    Cr3 O12 C11 C12 . . . . -176.1(15) ?
    Cr3 O12 C11 C12' . . . . -166(2) ?
    Cr3 O12 C11 C12" . . . . 179(2) ?
    O11 C11 C12 Cl6 . . . . 156.8(13) ?
    O12 C11 C12 Cl6 . . . . -22(2) ?
    C12' C11 C12 Cl6 . . . . -134(12) ?
    C12" C11 C12 Cl6 . . . . -8(7) ?
    O11 C11 C12' Cl6' . . . . -172(2) ?
    O12 C11 C12' Cl6' . . . . 1(4) ?
    C12 C11 C12' Cl6' . . . . 74(8) ?
    C12" C11 C12' Cl6' . . . . 36(5) ?
    O11 C11 C12" Cl6" . . . . -5(4) ?
    O12 C11 C12" Cl6" . . . . -179(2) ?
    C12 C11 C12" Cl6" . . . . 14(6) ?
    C12' C11 C12" Cl6" . . . . 31(5) ?
loop_
    _geom_hbond_atom_site_label_D
    _geom_hbond_atom_site_label_H
    _geom_hbond_atom_site_label_A
    _geom_hbond_site_symmetry_A
    _geom_hbond_distance_DH
    _geom_hbond_distance_HA
    _geom_hbond_distance_DA
    _geom_hbond_angle_DHA
    _geom_hbond_publ_flag
    O1w H11 O5w 4_576 0.84(4) 1.83(2) 2.616(6) 157(5) y
    O1w H12 O6w 2_655 0.84(3) 1.99(3) 2.816(4) 169(5) y
    O2w H21 O15 2_755 0.84(3) 1.90(3) 2.732(4) 170(4) y
    O2w H22 CL5' 3_766 0.84(3) 2.75(3) 3.295(6) 124(6) y
    O3w H31 O4w . 0.844(14) 1.84(2) 2.669(4) 168(5) y
    O3w H32 O6w . 0.84(3) 1.88(3) 2.711(4) 171(4) y
    O4w H41 O7 2_645 0.85(5) 2.20(5) 3.046(4) 175(5) y
    O4w H42 O16 2_655 0.83(4) 2.27(4) 2.976(5) 142(6) y
    O5w H51 O7w . 0.85(4) 2.06(7) 2.790(10)
                                          144(11) y
    O5w H52 O12 . 0.85(7) 2.47(7) 3.270(10)
                                          156(10) y
    O6w H61 O14 . 0.83(4) 2.31(2) 3.093(6) 158(5) y
    O6w H62 O7w . 0.85(4) 2.15(3) 2.860(10)
                                          141(4) y
