# Supplementary material for: Low-temperature redetermination of hexa­kis(μ-chloro­acetato-κ2 O:O′)-μ3-oxido-tris[aquachromium(III)] nitrate 3.5-hydrate
Source: Acta Crystallogr Sect E Struct Rep Online. 2008 Jul 31;64(Pt 8):m1102. doi: 10.1107/S1600536808023805 (PMC2962004; doi:10.1107/S1600536808023805)
Supplement: Supplementary file 2 [file e-64-m1102-Isup2.hkl]

# 
# h,k,l, Fc-squared, Fo-squared, sigma(Fo-squared) and status flag 
# 
data_I
_shelx_title '  P21/c' 
_shelx_refln_list_code          4 
_shelx_F_calc_maximum      304.56 
_exptl_crystal_F_000      1832.00 
_reflns_d_resolution_high  0.7696 
 
loop_ 
 _symmetry_equiv_pos_as_xyz 
 'x, y, z' 
 '-x, y+1/2, -z+1/2' 
 '-x, -y, -z' 
 'x, -y-1/2, z-1/2' 
 
_cell_length_a    12.4938 
_cell_length_b    14.7622 
_cell_length_c    17.2687 
_cell_angle_alpha  90.000 
_cell_angle_beta   96.293 
_cell_angle_gamma  90.000 
 
_shelx_F_squared_multiplier     1.000 
 
loop_ 
 _refln_index_h 
 _refln_index_k 
 _refln_index_l 
 _refln_F_squared_calc 
 _refln_F_squared_meas 
 _refln_F_squared_sigma 
 _refln_observed_status 
   2   0   0     3680.75     5253.78     70.93 o 
   3   0   0     1008.72      999.32     33.98 o 
   4   0   0    60227.71    60402.57    718.04 o 
   5   0   0    13799.91    13727.44    180.56 o 
   6   0   0     1538.35     2198.42     66.09 o 
   7   0   0     5100.66     5053.60    197.76 o 
   8   0   0      516.25      589.77     32.83 o 
   9   0   0    34624.43    34055.27    432.96 o 
  10   0   0    10506.03    10481.41    225.23 o 
  11   0   0     1567.22     1599.28    107.93 o 
  12   0   0     2473.47     2688.66    206.94 o 
  13   0   0    12218.96    11780.98    335.44 o 
  14   0   0       51.29       61.19    148.49 o 
  15   0   0     1540.17     1602.84    137.12 o 
  16   0   0      926.72     1056.66    130.28 o 
   1   1   0    33769.57    32483.56    443.19 o 
   2   1   0       49.77       34.19      4.71 o 
   3   1   0     1445.38     2036.72     28.21 o 
   4   1   0     1481.96     1676.64     31.49 o 
   5   1   0       34.51        6.93     10.73 o 
   6   1   0     4422.21     5081.19     62.64 o 
   7   1   0     6501.82     6763.95     75.77 o 
   8   1   0     4784.96     4929.67     63.16 o 
   9   1   0      613.38      668.66     27.66 o 
  10   1   0     2745.57     2904.86     71.31 o 
  11   1   0     2403.13     2344.22     91.32 o 
  12   1   0      126.39      122.05     46.05 o 
  13   1   0      229.33      207.45     53.37 o 
  14   1   0      170.87      104.79     53.90 o 
  15   1   0      236.93      222.99     62.39 o 
  16   1   0       72.13      -92.34     61.56 o 
   0   2   0     1088.60     1614.72     26.73 o 
   1   2   0      692.20      510.09     11.95 o 
   2   2   0      265.38      266.76     11.32 o 
   3   2   0     4646.60     4934.98     63.05 o 
   4   2   0     7671.02     8335.23     85.70 o 
   5   2   0     2134.67     2059.64     50.75 o 
   6   2   0     3580.52     3610.01     46.32 o 
   7   2   0        0.35        3.40     12.81 o 
   8   2   0     2107.90     2297.44     52.09 o 
   9   2   0      124.85      122.25     23.46 o 
  10   2   0       29.67      -29.38     30.28 o 
  11   2   0      543.71      659.76     42.93 o 
  12   2   0      658.36      610.60     60.93 o 
  13   2   0      968.79      950.75     93.51 o 
  14   2   0      202.94      202.10     56.27 o 
  15   2   0      723.57      807.96     89.09 o 
  16   2   0       67.72       -4.60     69.59 o 
   1   3   0     2588.02     1993.59     26.53 o 
   2   3   0    29821.94    36190.61    389.69 o 
   3   3   0    45531.66    47647.46    478.99 o 
   4   3   0      234.40      146.81     11.78 o 
   5   3   0    10003.24     9588.02    107.31 o 
   6   3   0    25017.89    25159.42    269.41 o 
   7   3   0     9880.51     9607.58    122.54 o 
   8   3   0     1916.14     2041.18     68.39 o 
   9   3   0      162.94      125.38     32.40 o 
  10   3   0      684.84      679.55     43.23 o 
  11   3   0     4182.64     4340.00     93.66 o 
  12   3   0      149.56      185.42     48.67 o 
  13   3   0       22.95      -63.61     42.41 o 
  14   3   0       25.65       29.07     55.00 o 
  15   3   0      404.81      337.95     74.26 o 
   0   4   0      233.12      117.65     21.14 o 
   1   4   0    62835.11    64637.44    516.10 o 
   2   4   0     2152.25     2435.34     42.75 o 
   3   4   0      172.18       85.59     10.44 o 
   4   4   0     2511.45     2676.00     37.46 o 
   5   4   0      503.26      525.22     30.16 o 
   6   4   0      451.35      397.43     21.74 o 
   7   4   0     3211.50     3287.00     62.85 o 
   8   4   0      125.01      121.24     25.29 o 
   9   4   0     4726.33     4821.53    102.58 o 
  10   4   0       75.75       25.47     34.03 o 
  11   4   0        0.34        4.91     32.50 o 
  12   4   0     2227.78     2171.40     70.95 o 
  13   4   0       94.60      197.59     79.76 o 
  14   4   0      791.43      705.17     83.09 o 
  15   4   0        1.38      -81.49     54.33 o 
   1   5   0      994.87      752.75     19.63 o 
   2   5   0       88.30       41.01     11.55 o 
   3   5   0      700.33      611.63     22.64 o 
   4   5   0     3130.20     3169.02     46.98 o 
   5   5   0     2501.81     2133.29     38.79 o 
   6   5   0     2728.74     2431.96     60.14 o 
   7   5   0       13.02       18.54     21.24 o 
   8   5   0      603.04      638.34     49.94 o 
   9   5   0      400.60      360.39     35.96 o 
  10   5   0     1395.53     1327.94     66.67 o 
  11   5   0        1.46      -29.94     38.60 o 
  12   5   0       23.10        9.13     40.40 o 
  13   5   0        8.53       12.41     64.17 o 
  14   5   0        3.68      -13.32     56.04 o 
  15   5   0       95.74      130.07     71.05 o 
   0   6   0    26131.32    30544.80    378.63 o 
   1   6   0    17699.08    18588.61    169.47 o 
   2   6   0     3930.84     4155.83     54.49 o 
   3   6   0    10875.12    10640.20    127.91 o 
   4   6   0     4522.55     4517.56     64.09 o 
   5   6   0    14713.62    14110.52    165.25 o 
   6   6   0     8028.57     8320.48    108.11 o 
   7   6   0     1675.37     1542.51     54.83 o 
   8   6   0     2898.50     2802.47     68.61 o 
   9   6   0     1302.63     1353.56     63.80 o 
  10   6   0     1118.96     1117.61     64.32 o 
  11   6   0        8.15        0.06     33.85 o 
  12   6   0     1135.71     1028.83     69.57 o 
  13   6   0      388.63      448.28     59.27 o 
  14   6   0      118.55       90.04     62.78 o 
  15   6   0        4.86       29.12     65.98 o 
   1   7   0     2263.61     2178.60     35.66 o 
   2   7   0    20008.01    19416.67    212.95 o 
   3   7   0     7757.08     8222.38    106.97 o 
   4   7   0     6606.52     6643.33     92.70 o 
   5   7   0       10.68       23.21     18.76 o 
   6   7   0     5053.97     5101.91     80.82 o 
   7   7   0     2760.19     2363.79     72.37 o 
   8   7   0     5143.70     5371.97    127.71 o 
   9   7   0     1736.53     1725.18     67.19 o 
  10   7   0        7.14       10.99     33.92 o 
  11   7   0     2154.78     2285.34     81.72 o 
  12   7   0        1.64       58.22     40.91 o 
  13   7   0      564.92      566.50     73.10 o 
  14   7   0       18.37        3.54     72.75 o 
  15   7   0      794.17      916.52     97.53 o 
   0   8   0    14702.05    15030.64    205.68 o 
   1   8   0      127.14       75.95     14.09 o 
   2   8   0    16026.60    16278.63    165.97 o 
   3   8   0     6231.81     6051.68     88.98 o 
   4   8   0     3977.08     3905.37     70.98 o 
   5   8   0      421.87      358.54     40.00 o 
   6   8   0     2397.64     2136.45     53.38 o 
   7   8   0     3817.49     3688.49     89.49 o 
   8   8   0     1572.46     1569.91     65.56 o 
   9   8   0     3218.79     2828.93    111.25 o 
  10   8   0      867.20      771.53    115.45 o 
  11   8   0      735.75      659.59     61.68 o 
  12   8   0      669.78      768.04     82.43 o 
  13   8   0     1346.18     1442.45    113.07 o 
  14   8   0      155.97      255.20     99.13 o 
   1   9   0     4127.37     4032.43     56.15 o 
   2   9   0    13059.89    13478.00    144.77 o 
   3   9   0     1799.71     2003.11     50.43 o 
   4   9   0      706.66      872.21     44.78 o 
   5   9   0      990.23      878.98     37.21 o 
   6   9   0     2123.73     2122.28     64.47 o 
   7   9   0     3420.32     3256.22     80.32 o 
   8   9   0     1825.12     1894.50     76.29 o 
   9   9   0     1339.00     1306.73     64.51 o 
  10   9   0     2979.28     2882.26     88.31 o 
  11   9   0      838.11      885.02     67.71 o 
  12   9   0        1.80      -46.99     40.05 o 
  13   9   0      156.27      177.75     50.64 o 
  14   9   0       16.96       38.02     56.43 o 
   0  10   0     5595.33     5166.71     96.40 o 
   1  10   0      118.78      143.15     23.97 o 
   2  10   0     1869.35     2005.00     45.76 o 
   3  10   0      688.81      665.94     35.25 o 
   4  10   0      334.03      220.86     28.28 o 
   5  10   0      405.25      362.88     32.31 o 
   6  10   0     1351.31     1183.74     52.23 o 
   7  10   0       25.41       40.37     31.82 o 
   8  10   0     1012.10      972.08     51.94 o 
   9  10   0     1288.48     1309.11     59.79 o 
  10  10   0      138.56      169.82     40.58 o 
  11  10   0      254.09      219.53     40.81 o 
  12  10   0       67.97      127.11     42.84 o 
  13  10   0       33.81       17.67     41.22 o 
   1  11   0    11429.17    11386.80    131.98 o 
   2  11   0     6154.25     6474.80     89.67 o 
   3  11   0       76.48       73.37     27.51 o 
   4  11   0     2690.74     2403.25     63.03 o 
   5  11   0      494.81      503.27     42.31 o 
   6  11   0       78.81      145.15     42.32 o 
   7  11   0     4029.79     4005.92    103.06 o 
   8  11   0     5668.05     5656.85    116.72 o 
   9  11   0     1443.69     1491.09     65.54 o 
  10  11   0      415.06      422.58     47.78 o 
  11  11   0     3160.02     3312.51    125.69 o 
  12  11   0      212.36      174.54     45.54 o 
  13  11   0      185.72      153.89     46.84 o 
   0  12   0     8262.65     8137.18    162.05 o 
   1  12   0     2890.90     3117.58     60.75 o 
   2  12   0      901.05      901.99     56.03 o 
   3  12   0     1827.02     1920.56     57.76 o 
   4  12   0        0.13      -39.60     26.40 o 
   5  12   0     1675.04     1656.92     64.06 o 
   6  12   0     1930.92     1913.59     67.49 o 
   7  12   0     3275.78     3403.07     89.66 o 
   8  12   0      577.17      606.24     82.80 o 
   9  12   0      812.55      855.89     56.68 o 
  10  12   0     2030.81     2078.77     79.93 o 
  11  12   0      334.92      306.49     48.89 o 
  12  12   0     2503.26     2648.26    100.55 o 
   1  13   0      198.35      195.93     28.64 o 
   2  13   0        9.49       45.40     26.38 o 
   3  13   0     1604.57     1752.60     56.58 o 
   4  13   0     3693.77     3606.96     80.78 o 
   5  13   0      639.75      624.38     47.22 o 
   6  13   0      443.97      483.49     45.45 o 
   7  13   0      115.76       70.18     37.18 o 
   8  13   0       50.41       57.40     44.63 o 
   9  13   0      559.92      590.14     52.37 o 
  10  13   0      418.27      483.05     53.45 o 
  11  13   0      144.40      126.36     44.36 o 
   0  14   0      300.55      364.06     70.93 o 
   1  14   0     1874.11     1925.66     73.51 o 
   2  14   0      956.56      918.65     62.76 o 
   3  14   0      239.33      337.15     39.41 o 
   4  14   0       38.66       22.44     34.75 o 
   5  14   0       15.40       79.52     36.24 o 
   6  14   0      620.74      628.33     50.66 o 
   7  14   0       84.46       46.66     38.71 o 
   8  14   0      122.82      116.56     42.24 o 
   9  14   0       33.06       45.62     39.83 o 
  10  14   0       13.48       39.17     41.58 o 
  11  14   0      194.49      179.92     48.42 o 
   1  15   0      261.73      278.05     38.05 o 
   2  15   0     1278.67     1360.64     56.51 o 
   3  15   0     1253.83     1083.71     66.23 o 
   4  15   0      109.45       62.16     40.05 o 
   5  15   0      565.79      556.15     49.54 o 
   6  15   0      606.86      664.58     54.24 o 
   7  15   0      637.90      631.04     54.51 o 
   8  15   0      359.93      361.47     56.76 o 
   9  15   0        4.94       48.08     43.23 o 
  10  15   0      781.48      810.93     77.67 o 
   0  16   0      350.98      450.34     65.50 o 
   1  16   0      858.13      880.77     54.64 o 
   2  16   0        7.95       34.82     36.31 o 
   3  16   0      337.91      423.79     50.93 o 
   4  16   0      681.48      734.76     59.11 o 
   5  16   0      900.12      848.87     62.91 o 
   6  16   0       85.51       94.33     45.38 o 
   7  16   0       19.38      -10.37     41.73 o 
   8  16   0      328.34      277.63     52.18 o 
   1  17   0      342.71      291.98     51.08 o 
   2  17   0       23.00        5.56     37.91 o 
   3  17   0      151.27      228.54     65.86 o 
   4  17   0      341.40      460.70     54.86 o 
   5  17   0      604.76      561.30     70.07 o 
   6  17   0        0.85       30.66     46.90 o 
   7  17   0       20.57      -21.19     47.20 o 
   0  18   0     2267.33     2102.38    119.07 o 
   1  18   0        2.72      -53.76     35.84 o 
   2  18   0      189.78      228.78     58.07 o 
   3  18   0      823.84      832.34     67.77 o 
   4  18   0     1038.67      967.76     72.00 o 
   5  18   0       41.36       73.07     49.85 o 
   1  19   0     1297.67     1242.91     89.01 o 
   2  19   0      272.37      348.06     64.56 o 
 -16   1   1       11.83      -39.32     59.72 o 
 -15   1   1      660.60      687.90     75.24 o 
 -14   1   1     4720.77     4914.01    169.74 o 
 -13   1   1     1764.72     1521.87    107.16 o 
 -12   1   1     1531.69     1454.05     78.37 o 
 -11   1   1       55.89       35.39     25.07 o 
 -10   1   1      605.67      629.45     34.12 o 
  -9   1   1     8373.98     8007.11     92.47 o 
  -8   1   1      956.26     1081.83     29.78 o 
  -7   1   1      124.49      101.48     15.29 o 
  -6   1   1     1325.02     1282.35     29.83 o 
  -5   1   1    10779.36    10348.24    105.39 o 
  -4   1   1     1637.18     1529.77     26.52 o 
  -3   1   1    11886.64    11631.50    105.34 o 
  -2   1   1     2940.57     2645.52     32.80 o 
  -1   1   1    28656.94    29919.22    280.28 o 
   0   1   1    35920.65    30786.53    858.29 o 
   1   1   1    23774.43    25264.35    388.61 o 
   2   1   1     2085.21     1768.63     44.08 o 
   3   1   1    36645.00    38340.39    345.25 o 
   4   1   1     7539.10     6773.39     80.77 o 
   5   1   1     6708.98     7948.91     99.72 o 
   6   1   1    24385.04    26148.16    279.28 o 
   7   1   1      330.86      277.54     18.91 o 
   8   1   1     3635.33     3516.38     56.58 o 
   9   1   1      355.89      309.62     23.71 o 
  10   1   1     2600.06     2471.34     75.42 o 
  11   1   1      406.18      420.26     51.84 o 
  12   1   1     1268.29     1255.90     73.42 o 
  13   1   1     2612.96     2595.77    104.08 o 
  14   1   1      732.75      741.15     71.02 o 
  15   1   1      613.61      603.67     89.55 o 
  16   1   1      104.49      122.76     75.67 o 
 -16   2   1       27.24      -99.84     91.55 o 
 -15   2   1     1143.40     1129.07     95.94 o 
 -14   2   1      139.73      130.56     57.48 o 
 -13   2   1      831.52      823.80     68.93 o 
 -12   2   1       32.01      -32.27     40.96 o 
 -11   2   1      516.52      480.89     36.93 o 
 -10   2   1      336.81      382.55     37.43 o 
  -9   2   1     2396.95     2422.19     44.73 o 
  -8   2   1      196.51      176.16     18.22 o 
  -7   2   1       14.94       16.13     13.54 o 
  -6   2   1     3387.32     3423.98     53.29 o 
  -5   2   1     8600.19     9124.51     94.67 o 
  -4   2   1    11119.11    10443.65    110.33 o 
  -3   2   1      976.68     1114.22     29.43 o 
  -2   2   1      126.60       56.80     10.12 o 
  -1   2   1     8159.09    10795.54    105.60 o 
   0   2   1    29290.38    32722.46    307.27 o 
   1   2   1       22.34       17.77      4.82 o 
   2   2   1      981.53     1502.71     37.98 o 
   3   2   1       93.26       41.67     14.89 o 
   4   2   1     4542.08     4512.45     67.31 o 
   5   2   1     4908.24     4764.12     73.15 o 
   6   2   1     1557.85     1645.93     35.33 o 
   7   2   1      652.91      694.69     23.82 o 
   8   2   1      107.61       61.31     16.17 o 
   9   2   1    10433.80    10609.08    154.35 o 
  10   2   1       12.35        6.83     28.69 o 
  11   2   1      362.01      364.33     41.40 o 
  12   2   1     1925.74     1913.25     87.44 o 
  13   2   1      807.32      832.35     78.16 o 
  14   2   1      851.12      996.53     78.79 o 
  15   2   1      120.42      210.43     69.23 o 
 -16   3   1      113.79        1.90     65.05 o 
 -15   3   1       28.29      -53.81     80.12 o 
 -14   3   1      127.24      154.23     79.37 o 
 -13   3   1      355.47      390.87     58.35 o 
 -12   3   1     1100.43     1148.43     53.63 o 
 -11   3   1     2993.87     2970.43     82.57 o 
 -10   3   1      916.78      941.77     39.21 o 
  -9   3   1      216.32      135.45     26.17 o 
  -8   3   1     2823.43     2639.96     47.76 o 
  -7   3   1      128.49      105.45     16.58 o 
  -6   3   1     2815.35     2705.07     45.53 o 
  -5   3   1      168.31      205.64     14.34 o 
  -4   3   1     1901.07     1984.15     34.07 o 
  -3   3   1     3638.32     3863.66     50.10 o 
  -2   3   1    16808.13    17845.09    172.90 o 
  -1   3   1     1488.00     1451.30     22.56 o 
   0   3   1     4413.05     4648.41     47.03 o 
   1   3   1    13542.62    13770.22    126.84 o 
   2   3   1     9039.69     8854.85     91.80 o 
   3   3   1    12293.30    13335.53    158.45 o 
   4   3   1     2637.19     2693.10     49.04 o 
   5   3   1     2082.77     2109.94     46.00 o 
   6   3   1       90.44      121.55     27.25 o 
   7   3   1     2006.36     2288.90     55.40 o 
   8   3   1      663.82      721.42     38.46 o 
   9   3   1      288.97      286.14     41.52 o 
  10   3   1      826.48      865.09     45.57 o 
  11   3   1      418.78      381.84     37.68 o 
  12   3   1      342.41      342.66     53.43 o 
  13   3   1       27.01       32.90     46.51 o 
  14   3   1        0.06       15.63     56.48 o 
  15   3   1      104.63       57.00     61.82 o 
 -15   4   1      406.66      284.85     72.22 o 
 -14   4   1     1114.67     1030.27     92.42 o 
 -13   4   1       22.16       62.22     56.12 o 
 -12   4   1       45.19       39.86     33.14 o 
 -11   4   1    10195.95    10020.38    191.67 o 
 -10   4   1       44.42       68.12     31.59 o 
  -9   4   1     5143.94     4745.60     77.68 o 
  -8   4   1      171.09      164.88     19.64 o 
  -7   4   1       38.12       16.43     15.55 o 
  -6   4   1     6436.76     6137.68     73.71 o 
  -5   4   1     9751.23     9468.48    105.44 o 
  -4   4   1    22670.38    25022.71    245.96 o 
  -3   4   1     4919.59     5086.23     58.28 o 
  -2   4   1    35200.48    34105.44    304.04 o 
  -1   4   1    59628.23    60399.89    531.37 o 
   0   4   1    37002.99    39900.99    336.51 o 
   1   4   1        0.90       47.29     12.68 o 
   2   4   1    11123.90     8789.57    115.25 o 
   3   4   1      832.58      882.59     27.23 o 
   4   4   1     6039.31     6114.48     87.32 o 
   5   4   1       67.01       62.60     16.93 o 
   6   4   1    11635.88    10721.79    150.77 o 
   7   4   1    13353.38    13502.55    178.31 o 
   8   4   1     8407.49     8169.03    125.29 o 
   9   4   1      342.01      332.88     34.50 o 
  10   4   1      338.97      316.67     39.05 o 
  11   4   1      232.21      207.56     38.71 o 
  12   4   1      260.59      285.15     42.71 o 
  13   4   1       50.23       40.83     56.12 o 
  14   4   1      235.37      245.18     65.65 o 
  15   4   1     1043.23     1190.14    103.80 o 
 -15   5   1      760.23      795.80     92.80 o 
 -14   5   1      228.52      197.23     67.02 o 
 -13   5   1     1240.87     1188.06     75.25 o 
 -12   5   1     2540.24     2641.83    143.10 o 
 -11   5   1     1951.68     1805.92     78.44 o 
 -10   5   1      876.20      995.49     45.10 o 
  -9   5   1        4.34       16.47     23.23 o 
  -8   5   1     7700.74     7784.42    109.68 o 
  -7   5   1     1668.97     1542.12     39.81 o 
  -6   5   1     2349.38     2244.79     60.54 o 
  -5   5   1     8898.32     8615.08     93.38 o 
  -4   5   1     8503.80     8711.69     91.93 o 
  -3   5   1    10992.74    11830.48    115.92 o 
  -2   5   1    21622.90    21462.74    188.81 o 
  -1   5   1     3062.81     3060.15     41.62 o 
   0   5   1       10.37       70.11     10.92 o 
   1   5   1     3473.75     3933.53     46.08 o 
   2   5   1    13113.81    13378.77    139.95 o 
   3   5   1      658.72      600.19     22.06 o 
   4   5   1     2185.34     2405.28     48.00 o 
   5   5   1     5053.24     4843.20     78.61 o 
   6   5   1      152.72       72.00     18.55 o 
   7   5   1    29925.62    29935.32    356.16 o 
   8   5   1      894.59      933.76     42.61 o 
   9   5   1      331.36      301.20     34.20 o 
  10   5   1       39.31       23.61     30.21 o 
  11   5   1     4060.32     3954.06    121.01 o 
  12   5   1      638.20      766.43     67.88 o 
  13   5   1       27.23       -7.44     52.34 o 
  14   5   1      232.15      203.03     67.68 o 
  15   5   1      216.41      189.98     74.36 o 
 -15   6   1       11.68      -53.95     64.28 o 
 -14   6   1       10.76      -22.35     56.64 o 
 -13   6   1     1389.66     1460.04    114.18 o 
 -12   6   1      743.63      696.65     62.25 o 
 -11   6   1     1279.46     1261.57     62.11 o 
 -10   6   1      791.75      791.82     52.02 o 
  -9   6   1     2457.12     2474.25     84.02 o 
  -8   6   1     1069.87     1128.82     94.17 o 
  -7   6   1     6150.74     6037.53     70.66 o 
  -6   6   1     2598.31     2613.00     54.92 o 
  -5   6   1      210.09      222.96     14.59 o 
  -4   6   1     3973.28     3836.58     54.10 o 
  -3   6   1    21878.89    20507.54    208.93 o 
  -2   6   1    17236.21    18240.05    164.61 o 
  -1   6   1     4371.42     4961.30     57.02 o 
   0   6   1     1025.14      866.81     20.44 o 
   1   6   1      505.32      562.42     18.01 o 
   2   6   1     4748.73     4887.10     64.17 o 
   3   6   1     4689.66     4488.73     61.58 o 
   4   6   1      168.96      109.94     17.50 o 
   5   6   1     2114.30     2094.50     47.08 o 
   6   6   1    17456.45    17557.14    221.86 o 
   7   6   1     3724.60     3758.73     83.63 o 
   8   6   1     5855.97     5557.20     99.72 o 
   9   6   1       35.21       75.68     34.98 o 
  10   6   1     1172.27     1153.77     65.47 o 
  11   6   1      397.59      401.02     65.63 o 
  12   6   1      679.35      749.48     64.56 o 
  13   6   1      453.36      610.07     75.74 o 
  14   6   1       22.77       63.44     61.32 o 
  15   6   1     2028.38     2144.59    210.20 o 
 -15   7   1      109.12      147.58     73.84 o 
 -14   7   1      491.62      619.35    122.47 o 
 -13   7   1      581.59      567.88     62.92 o 
 -12   7   1      802.59      751.41     57.32 o 
 -11   7   1       65.79       42.16     38.71 o 
 -10   7   1      763.83      800.32     53.93 o 
  -9   7   1     1157.08     1249.62     77.21 o 
  -8   7   1      590.39      593.16     41.48 o 
  -7   7   1     9675.12     9336.60    127.87 o 
  -6   7   1      814.55      842.24     28.92 o 
  -5   7   1    31775.56    30764.77    303.31 o 
  -4   7   1      604.41      544.20     24.76 o 
  -3   7   1     7163.77     8221.51     99.55 o 
  -2   7   1     1888.29     1993.30     32.92 o 
  -1   7   1    31673.62    32825.73    273.97 o 
   0   7   1    11951.13    10611.83    106.35 o 
   1   7   1      126.52      248.41     17.81 o 
   2   7   1     1190.23     1487.57     48.20 o 
   3   7   1       34.04       53.31     16.00 o 
   4   7   1    10719.82    11068.17    147.23 o 
   5   7   1      489.05      613.67     28.19 o 
   6   7   1     9760.19    10391.16    166.14 o 
   7   7   1      381.91      391.32     39.99 o 
   8   7   1     3866.88     3648.29    138.70 o 
   9   7   1     3672.91     3860.02     97.56 o 
  10   7   1       27.49       -9.74     34.37 o 
  11   7   1        9.21       34.40     36.29 o 
  12   7   1      333.96      440.25     50.75 o 
  13   7   1     2115.64     2131.50     96.54 o 
  14   7   1        3.86      -17.16     82.35 o 
 -14   8   1       40.97      -71.08     52.39 o 
 -13   8   1        7.22       49.95     50.32 o 
 -12   8   1     2353.05     2694.06     95.76 o 
 -11   8   1       24.65       28.07     39.18 o 
 -10   8   1      712.89      699.82     59.63 o 
  -9   8   1      811.75      853.81     98.32 o 
  -8   8   1     1853.77     1757.70     60.63 o 
  -7   8   1     6299.86     6336.47    111.86 o 
  -6   8   1     2539.78     2439.58     52.61 o 
  -5   8   1      279.33      291.25     25.73 o 
  -4   8   1     4017.97     4108.08     68.73 o 
  -3   8   1      953.91     1093.48     40.61 o 
  -2   8   1    11629.43    11314.95    122.97 o 
  -1   8   1     1296.10     1264.47     29.77 o 
   0   8   1       72.08       64.44     14.25 o 
   1   8   1    10386.21    10257.75    105.82 o 
   2   8   1    11363.46    11597.54    125.41 o 
   3   8   1      269.50      260.78     20.72 o 
   4   8   1     1347.26     1358.84     41.20 o 
   5   8   1     6066.95     6071.96     98.67 o 
   6   8   1     9322.09     9114.30    154.96 o 
   7   8   1      711.05      735.51     42.52 o 
   8   8   1      244.60      200.20     48.48 o 
   9   8   1       81.21       63.77     29.97 o 
  10   8   1     1264.17     1324.73     65.24 o 
  11   8   1      318.38      187.02     60.36 o 
  12   8   1      423.28      391.33     50.21 o 
  13   8   1      168.69      147.37     56.27 o 
  14   8   1      426.47      374.89    105.31 o 
 -14   9   1      219.67      193.47     60.95 o 
 -13   9   1      187.09      180.11     50.19 o 
 -12   9   1      188.80      157.30     46.75 o 
 -11   9   1     1034.23     1166.66     76.54 o 
 -10   9   1       48.01      -45.91     30.66 o 
  -9   9   1        1.52       26.32     30.86 o 
  -8   9   1        2.28       13.03     30.85 o 
  -7   9   1      819.34      785.17     46.32 o 
  -6   9   1     2900.28     3123.08     70.60 o 
  -5   9   1        8.56       35.71     22.85 o 
  -4   9   1      225.98      342.43     28.75 o 
  -3   9   1      366.75      358.17     27.95 o 
  -2   9   1      628.13      716.36     27.25 o 
  -1   9   1      298.51      293.93     19.58 o 
   0   9   1      349.78      478.96     21.88 o 
   1   9   1      119.45      112.90     16.08 o 
   2   9   1      376.47      476.26     32.06 o 
   3   9   1     5633.29     5988.98     84.43 o 
   4   9   1       68.44      139.13     24.26 o 
   5   9   1      658.15      683.69     43.25 o 
   6   9   1      233.58      380.27     36.91 o 
   7   9   1     1168.99     1101.08     72.39 o 
   8   9   1      326.50      342.59     37.57 o 
   9   9   1      199.42      189.25     41.30 o 
  10   9   1     3334.46     3477.45    113.00 o 
  11   9   1       64.53      129.96     45.12 o 
  12   9   1      918.08      864.41    113.80 o 
  13   9   1      214.56      187.01     50.72 o 
  14   9   1      117.19      119.09     69.46 o 
 -13  10   1       16.14       45.75     42.04 o 
 -12  10   1     1418.81     1437.82     76.69 o 
 -11  10   1     1166.20     1296.91     65.12 o 
 -10  10   1      205.38       92.39     35.70 o 
  -9  10   1      575.06      698.89     69.05 o 
  -8  10   1     1171.98     1126.13     55.56 o 
  -7  10   1     4251.69     4334.60    104.50 o 
  -6  10   1     1473.68     1380.52     55.02 o 
  -5  10   1       57.68       12.67     24.94 o 
  -4  10   1     1930.08     1904.24     54.40 o 
  -3  10   1     3611.72     3626.07     71.15 o 
  -2  10   1       39.69       50.19     14.32 o 
  -1  10   1     5278.25     5496.48     71.86 o 
   0  10   1      378.25      371.59     34.54 o 
   1  10   1    12943.14    13707.00    140.13 o 
   2  10   1     7535.67     6825.09     89.60 o 
   3  10   1      707.02      833.60     34.51 o 
   4  10   1      532.45      688.91     38.85 o 
   5  10   1     1126.85     1030.02     42.19 o 
   6  10   1     2989.35     2798.10    103.43 o 
   7  10   1     3332.90     3483.50     88.20 o 
   8  10   1       60.22       68.45     33.22 o 
   9  10   1       56.49        4.84     32.87 o 
  10  10   1     1144.76     1137.84     59.70 o 
  11  10   1       42.94       51.80     29.82 o 
  12  10   1      437.44      436.33     53.92 o 
  13  10   1       10.75       62.40     41.57 o 
 -13  11   1     1221.93     1124.36     96.34 o 
 -12  11   1        7.98       29.46     57.81 o 
 -11  11   1      109.70       77.72     40.90 o 
 -10  11   1      628.69      552.23     54.27 o 
  -9  11   1      486.41      427.92     54.23 o 
  -8  11   1        2.14      -14.42     32.12 o 
  -7  11   1       13.80       14.05     27.20 o 
  -6  11   1     2943.80     2806.24     77.28 o 
  -5  11   1      650.06      695.35     39.97 o 
  -4  11   1       45.38       57.47     27.22 o 
  -3  11   1      115.72      100.71     27.94 o 
  -2  11   1      601.39      682.50     34.44 o 
  -1  11   1      196.52      157.83     22.59 o 
   0  11   1     1371.21     1394.29     37.49 o 
   1  11   1      155.01      250.72     31.66 o 
   2  11   1     2082.19     2062.48     49.26 o 
   3  11   1      646.39      792.24     40.13 o 
   4  11   1       67.75       71.17     28.15 o 
   5  11   1     1372.75     1508.99     58.97 o 
   6  11   1      120.46      133.65     34.09 o 
   7  11   1     2892.41     2869.18     87.41 o 
   8  11   1      665.62      560.60     47.42 o 
   9  11   1      106.48       87.81     37.83 o 
  10  11   1       12.62      -19.63     36.45 o 
  11  11   1      649.93      657.73     55.53 o 
  12  11   1      934.15      839.03    110.11 o 
  13  11   1      103.13       92.08     47.10 o 
 -12  12   1      151.83      195.52     48.79 o 
 -11  12   1      283.72      327.28     49.94 o 
 -10  12   1     1782.78     1798.55     81.64 o 
  -9  12   1      209.92      168.86     44.43 o 
  -8  12   1     2713.83     2615.34     88.35 o 
  -7  12   1      143.19      130.72     35.60 o 
  -6  12   1     2393.35     2352.28     86.02 o 
  -5  12   1       12.22       32.39     30.99 o 
  -4  12   1     3032.75     3236.99     73.94 o 
  -3  12   1       93.98      101.53     30.31 o 
  -2  12   1     1184.47     1197.17     44.02 o 
  -1  12   1     4191.99     4280.56     83.97 o 
   0  12   1     1711.58     1832.53     52.11 o 
   1  12   1     4216.28     4104.85     70.55 o 
   2  12   1      455.91      451.99     30.34 o 
   3  12   1     3097.38     3151.05     75.01 o 
   4  12   1     1081.95     1096.72     46.32 o 
   5  12   1     4029.95     3924.74     91.28 o 
   6  12   1      121.89      120.82     35.11 o 
   7  12   1      322.87      284.79     41.68 o 
   8  12   1      869.66      888.30     54.47 o 
   9  12   1     1466.00     1414.34     66.88 o 
  10  12   1        0.17       24.01     39.66 o 
  11  12   1       98.10      146.10     46.29 o 
  12  12   1      209.40      246.23     49.60 o 
 -11  13   1     1146.51     1198.55     69.72 o 
 -10  13   1      305.66      295.45     47.18 o 
  -9  13   1       42.29       24.10     36.35 o 
  -8  13   1      469.65      544.55     50.38 o 
  -7  13   1     1638.20     1674.94     68.51 o 
  -6  13   1     3602.18     3516.13     91.18 o 
  -5  13   1     1807.73     1730.87     64.87 o 
  -4  13   1     2207.48     2255.13     64.98 o 
  -3  13   1      259.59      241.83     33.06 o 
  -2  13   1    10723.56    10819.13    142.95 o 
  -1  13   1      524.13      625.83     45.08 o 
   0  13   1      332.96      401.65     32.35 o 
   1  13   1     1897.08     1868.67     53.94 o 
   2  13   1     2239.40     2373.78     64.69 o 
   3  13   1      627.80      655.38     40.71 o 
   4  13   1       16.16       14.94     31.30 o 
   5  13   1     4869.08     4921.91    106.43 o 
   6  13   1      490.41      419.10     43.91 o 
   7  13   1     4786.41     4829.99    110.67 o 
   8  13   1       36.59       -6.53     33.93 o 
   9  13   1       14.62      -12.90     37.57 o 
  10  13   1     1334.69     1373.51     88.45 o 
  11  13   1     1347.82     1435.55     81.62 o 
 -11  14   1      490.38      459.57     56.84 o 
 -10  14   1      110.19      119.05     42.01 o 
  -9  14   1       52.80       31.99     41.76 o 
  -8  14   1       18.64       68.92     39.78 o 
  -7  14   1     1981.22     2051.09     77.94 o 
  -6  14   1       98.39       93.74     38.33 o 
  -5  14   1       56.66       65.60     36.59 o 
  -4  14   1      154.84      183.13     38.09 o 
  -3  14   1     1408.20     1318.01     57.53 o 
  -2  14   1      461.17      421.80     37.01 o 
  -1  14   1     2009.40     2019.02     61.52 o 
   0  14   1      737.04      696.46     41.38 o 
   1  14   1     1692.42     1718.57     53.45 o 
   2  14   1     1223.76     1269.11     56.31 o 
   3  14   1      225.13      231.74     34.43 o 
   4  14   1      944.80      999.45     54.34 o 
   5  14   1        1.23      -19.05     33.69 o 
   6  14   1     2462.10     2325.01     78.68 o 
   7  14   1      231.07      198.38     42.52 o 
   8  14   1      595.63      565.99     52.36 o 
   9  14   1       87.40       75.93     36.13 o 
  10  14   1      717.62      673.43     59.57 o 
 -10  15   1     1135.37     1027.76     69.04 o 
  -9  15   1      161.43      148.51     47.83 o 
  -8  15   1       31.88       45.00     41.87 o 
  -7  15   1       22.44       31.00     38.38 o 
  -6  15   1     2417.01     2377.83     82.16 o 
  -5  15   1      459.88      352.56     49.20 o 
  -4  15   1      141.22      133.70     43.63 o 
  -3  15   1     1558.60     1586.32     64.13 o 
  -2  15   1      317.16      441.63     41.14 o 
  -1  15   1     2509.22     2614.43     72.31 o 
   0  15   1        8.09       28.47     30.14 o 
   1  15   1        1.03       26.80     29.52 o 
   2  15   1      300.62      367.43     41.81 o 
   3  15   1      962.65     1076.62     79.21 o 
   4  15   1        2.59      -52.22     34.81 o 
   5  15   1      182.93      287.33     42.95 o 
   6  15   1      812.09      813.92     55.94 o 
   7  15   1     1501.91     1560.11     71.57 o 
   8  15   1     1100.79     1132.43     69.28 o 
   9  15   1       24.91       -3.73     42.14 o 
  -8  16   1     1056.35     1046.37    105.90 o 
  -7  16   1       16.82       -4.29     43.00 o 
  -6  16   1       14.24       45.81     43.04 o 
  -5  16   1       66.40      107.55     42.07 o 
  -4  16   1     4149.34     4061.92    113.97 o 
  -3  16   1      470.21      568.75     55.63 o 
  -2  16   1       23.22       54.51     34.05 o 
  -1  16   1      646.23      790.76     48.14 o 
   0  16   1       12.71      -20.00     31.54 o 
   1  16   1      506.27      536.53     48.38 o 
   2  16   1     1263.57     1125.67     75.55 o 
   3  16   1      439.33      547.56     60.10 o 
   4  16   1      709.30      603.15     56.51 o 
   5  16   1     3203.22     3159.86    102.80 o 
   6  16   1      114.97       31.10     57.28 o 
   7  16   1        0.13        5.21     41.66 o 
   8  16   1      624.38      544.34     57.66 o 
  -7  17   1       16.35       20.06     48.26 o 
  -6  17   1       55.73       93.19     48.82 o 
  -5  17   1     1762.10     1856.93     84.71 o 
  -4  17   1      299.25      334.76     52.81 o 
  -3  17   1      262.62      206.16     46.97 o 
  -2  17   1      174.20      182.62     43.58 o 
  -1  17   1     2361.88     2172.63     79.59 o 
   0  17   1        7.05      -10.36     37.79 o 
   1  17   1      113.19      158.80     40.52 o 
   2  17   1       31.01       54.02     48.61 o 
   3  17   1      648.68      725.90     76.64 o 
   4  17   1     2859.80     2869.43    101.48 o 
   5  17   1      517.32      579.52     61.07 o 
   6  17   1      116.03      118.51     49.23 o 
   7  17   1      128.96       71.01     48.99 o 
  -5  18   1      209.70      259.02     54.08 o 
  -4  18   1      971.16     1031.41    105.40 o 
  -3  18   1       12.61       32.21     49.91 o 
  -2  18   1        0.80      -46.76     41.36 o 
  -1  18   1       64.46       89.55     41.14 o 
   0  18   1       85.03      122.34     44.32 o 
   1  18   1       40.04       29.52     39.74 o 
   2  18   1        1.01      -24.15     50.31 o 
   3  18   1      809.50      910.11     77.29 o 
   4  18   1      274.46      236.83     60.85 o 
   5  18   1      775.31      808.16     77.92 o 
  -2  19   1       42.37       -0.17     50.88 o 
  -1  19   1      629.48      470.98     54.80 o 
   0  19   1       56.00       94.82     45.23 o 
   1  19   1       99.52      120.80     55.83 o 
   2  19   1        4.56      -21.13     67.47 o 
 -16   0   2      201.66      167.22     95.84 o 
 -15   0   2       28.09      106.57     78.98 o 
 -14   0   2     1954.94     1994.47    137.28 o 
 -13   0   2       22.85        6.83     65.94 o 
 -12   0   2     2353.52     2322.96    103.30 o 
 -11   0   2      910.88      956.22     68.83 o 
 -10   0   2      968.60      976.85     52.85 o 
  -9   0   2       83.08       55.32     42.76 o 
  -8   0   2     5245.80     5256.16    129.38 o 
  -7   0   2      200.62      176.96     25.04 o 
  -6   0   2    32376.25    33357.73    413.95 o 
  -5   0   2    20804.44    19087.32    244.69 o 
  -4   0   2    11062.35    10958.46    146.92 o 
  -3   0   2    11388.15    12935.59    166.38 o 
  -2   0   2     2002.51     1670.52     48.96 o 
  -1   0   2    33975.41    36225.17    394.78 o 
   0   0   2    16202.21    13373.76    277.48 o 
   1   0   2     9510.29    11406.98    319.46 o 
   2   0   2     3075.79     2518.24     97.87 o 
   3   0   2    31225.43    31030.08    595.55 o 
   4   0   2    25193.42    27257.68    439.00 o 
   5   0   2      172.42      242.28     30.83 o 
   6   0   2    36763.87    37035.48    514.44 o 
   7   0   2    11338.58    11463.95    306.96 o 
   8   0   2    20154.25    20850.55    365.24 o 
   9   0   2     1915.63     1876.79     62.99 o 
  10   0   2      937.38      886.20    149.73 o 
  11   0   2       32.08      -11.12     56.15 o 
  12   0   2     5672.20     5647.90    285.21 o 
  13   0   2      941.64      929.93    132.12 o 
  14   0   2     1003.00      970.58    110.85 o 
  15   0   2       69.62       78.54     76.82 o 
 -16   1   2       45.48       22.65     57.19 o 
 -15   1   2      674.35      711.75     74.41 o 
 -14   1   2      148.86       48.20     52.16 o 
 -13   1   2     2436.09     2594.20    103.89 o 
 -12   1   2       80.87       60.71     33.13 o 
 -11   1   2      144.95      168.93     27.84 o 
 -10   1   2     1453.28     1330.48     37.03 o 
  -9   1   2      798.19      894.45     30.06 o 
  -8   1   2     2545.57     2298.02     42.40 o 
  -7   1   2     7831.99     7707.45     85.04 o 
  -6   1   2      895.19      773.39     23.95 o 
  -5   1   2     2260.26     2101.36     35.70 o 
  -4   1   2     7673.26     7761.08     81.59 o 
  -3   1   2    60013.95    61658.14    514.68 o 
  -2   1   2       90.54      251.43     10.91 o 
  -1   1   2      239.22      212.66      7.11 o 
   0   1   2    20495.07    22136.65    263.40 o 
   1   1   2      103.45        4.73      9.65 o 
   2   1   2      193.97      369.11     21.69 o 
   3   1   2     8393.01     8676.59    114.61 o 
   4   1   2     8860.60     8124.87    105.90 o 
   5   1   2     6844.96     6552.73     89.36 o 
   6   1   2     2547.98     2047.01     41.16 o 
   7   1   2      121.17       77.49     17.87 o 
   8   1   2     2409.10     2513.75     52.28 o 
   9   1   2     5051.06     4889.59    101.67 o 
  10   1   2     3927.44     4105.64    151.42 o 
  11   1   2      273.98      255.08     46.85 o 
  12   1   2      345.40      265.30     50.40 o 
  13   1   2     2051.19     2213.77     98.08 o 
  14   1   2      277.29      164.33     56.96 o 
  15   1   2       38.84      131.38     58.89 o 
 -16   2   2      217.06      153.27     69.18 o 
 -15   2   2     2006.63     1832.72    113.29 o 
 -14   2   2       13.83      -25.91     47.39 o 
 -13   2   2      159.20      158.90     48.62 o 
 -12   2   2      521.38      539.26     51.25 o 
 -11   2   2     1202.43     1192.97     44.04 o 
 -10   2   2       26.55       27.37     25.29 o 
  -9   2   2       93.57       79.16     19.08 o 
  -8   2   2       25.05       51.85     17.52 o 
  -7   2   2      639.60      630.35     23.26 o 
  -6   2   2      204.69      291.69     20.03 o 
  -5   2   2       40.95        9.34     12.53 o 
  -4   2   2     1253.99      923.84     25.16 o 
  -3   2   2    28225.13    28403.94    256.81 o 
  -2   2   2    11756.51    12515.23    125.54 o 
  -1   2   2     4082.91     3548.19     38.52 o 
   0   2   2    11080.75    10325.75    101.68 o 
   1   2   2     7867.34     6962.81     90.20 o 
   2   2   2       55.85       -0.44     11.25 o 
   3   2   2     4244.46     4517.32    111.76 o 
   4   2   2       84.38       30.02     14.17 o 
   5   2   2     4360.00     4715.11     73.51 o 
   6   2   2      124.90      177.90     15.52 o 
   7   2   2     2792.97     2553.45     51.41 o 
   8   2   2        1.40       14.16     17.51 o 
   9   2   2     4149.65     4238.11     85.04 o 
  10   2   2      989.63     1080.06     54.15 o 
  11   2   2     6191.73     6207.82    147.84 o 
  12   2   2      760.45      691.00     62.94 o 
  13   2   2     1626.77     1684.75     89.25 o 
  14   2   2      171.99      219.03     55.09 o 
  15   2   2      358.95      342.24     74.80 o 
 -16   3   2      389.92      430.13     84.95 o 
 -15   3   2      134.12       58.85     63.19 o 
 -14   3   2     3769.30     3603.81    189.61 o 
 -13   3   2       65.34       -5.96     45.94 o 
 -12   3   2     1114.65     1063.04     44.40 o 
 -11   3   2     3418.66     3506.87     75.94 o 
 -10   3   2      965.76     1019.42     42.49 o 
  -9   3   2      870.30      811.19     33.03 o 
  -8   3   2      188.22      219.89     21.52 o 
  -7   3   2     2607.92     1972.32     40.55 o 
  -6   3   2        3.26       26.14     14.42 o 
  -5   3   2    23110.65    22154.41    221.29 o 
  -4   3   2    24880.27    25040.79    231.52 o 
  -3   3   2     7877.16     7358.52     82.36 o 
  -2   3   2       39.16       71.05     13.86 o 
  -1   3   2      106.01       36.07      9.45 o 
   0   3   2    12632.21    11912.99    119.69 o 
   1   3   2      587.19      505.99     22.76 o 
   2   3   2    48308.62    54754.60    593.46 o 
   3   3   2      284.55      409.67     24.23 o 
   4   3   2     8246.69     7728.50    128.55 o 
   5   3   2       42.02       -1.57     15.21 o 
   6   3   2     6709.87     6756.25    100.30 o 
   7   3   2     3697.36     3439.97     68.36 o 
   8   3   2     5560.05     5633.80     97.07 o 
   9   3   2       77.92      106.45     34.44 o 
  10   3   2      638.92      587.03     49.04 o 
  11   3   2     2325.71     2202.97     67.34 o 
  12   3   2     1035.35     1046.54     71.47 o 
  13   3   2     1220.89     1186.52    102.22 o 
  14   3   2       65.94        9.60     88.84 o 
  15   3   2      847.01      835.88     94.78 o 
 -15   4   2        0.76       10.59     60.37 o 
 -14   4   2        8.90      -52.96     55.51 o 
 -13   4   2       20.92      -21.41     50.99 o 
 -12   4   2       74.05      108.16     32.27 o 
 -11   4   2     2238.50     2224.93     63.37 o 
 -10   4   2      368.70      479.87     35.69 o 
  -9   4   2      188.42      231.59     26.55 o 
  -8   4   2        1.81       -9.09     18.18 o 
  -7   4   2     7194.15     7263.32     92.06 o 
  -6   4   2     1475.96     1514.94     35.16 o 
  -5   4   2        7.78       26.04     12.78 o 
  -4   4   2      147.39      186.67     15.81 o 
  -3   4   2    13650.22    15086.27    153.69 o 
  -2   4   2     1055.32     1224.18     27.07 o 
  -1   4   2    20240.43    20426.20    201.01 o 
   0   4   2        1.59       74.47     11.78 o 
   1   4   2     1100.96      996.12     27.78 o 
   2   4   2     2534.59     2165.08     36.01 o 
   3   4   2     5310.35     5364.95     68.93 o 
   4   4   2      156.96      184.16     20.18 o 
   5   4   2      235.73      208.27     21.09 o 
   6   4   2     7745.18     7768.42    116.09 o 
   7   4   2     2461.13     2089.46    101.10 o 
   8   4   2       19.51       47.20     25.42 o 
   9   4   2     1351.36     1437.89     52.35 o 
  10   4   2      659.66      658.41     55.05 o 
  11   4   2     1048.84     1096.92     57.54 o 
  12   4   2      320.23      208.00     60.58 o 
  13   4   2        0.08        3.59     53.91 o 
  14   4   2      122.29      131.07     89.83 o 
  15   4   2      939.01      779.03     94.06 o 
 -15   5   2        7.19      -40.81     91.42 o 
 -14   5   2      230.76      199.35     66.01 o 
 -13   5   2       27.46       14.10     39.26 o 
 -12   5   2     1208.16     1172.44     62.12 o 
 -11   5   2     3024.25     3086.77     71.90 o 
 -10   5   2     1248.40     1180.61     43.65 o 
  -9   5   2     1207.25     1415.91     45.07 o 
  -8   5   2     4374.24     3937.70     61.32 o 
  -7   5   2     6252.73     6252.08     88.57 o 
  -6   5   2     1004.76     1062.49     30.40 o 
  -5   5   2     2620.28     2437.64     44.15 o 
  -4   5   2     4376.50     3909.30     52.15 o 
  -3   5   2     2602.89     2529.94     40.48 o 
  -2   5   2      453.87      583.34     17.53 o 
  -1   5   2    13600.99    13622.02    132.78 o 
   0   5   2      207.65      247.08     14.36 o 
   1   5   2    41398.64    43123.44    365.91 o 
   2   5   2     1626.52     2302.11     35.44 o 
   3   5   2        0.82        4.15      8.87 o 
   4   5   2    25294.51    24733.12    265.64 o 
   5   5   2     4570.42     4893.71     79.01 o 
   6   5   2      108.55      131.01     21.92 o 
   7   5   2     4755.41     4303.57     81.26 o 
   8   5   2     4349.49     4194.95     83.97 o 
   9   5   2      679.32      743.84     42.79 o 
  10   5   2      296.25      331.31     36.20 o 
  11   5   2      783.56      782.93     58.61 o 
  12   5   2       34.08       61.56     38.67 o 
  13   5   2     1212.94     1258.71    105.73 o 
  14   5   2      669.30      782.96     87.58 o 
  15   5   2       84.00       85.85     68.60 o 
 -15   6   2      437.79      504.13     92.13 o 
 -14   6   2      801.50      802.96     86.06 o 
 -13   6   2       22.56       50.38     46.48 o 
 -12   6   2      420.85      449.30     56.90 o 
 -11   6   2     1257.69     1214.94     55.64 o 
 -10   6   2       25.81       45.56     30.85 o 
  -9   6   2     1538.08     1664.71     48.58 o 
  -8   6   2       34.83       18.36     17.39 o 
  -7   6   2     9042.99     9062.25    109.72 o 
  -6   6   2      196.06      183.36     17.68 o 
  -5   6   2      119.73      192.30     15.01 o 
  -4   6   2     6589.16     6378.12     73.08 o 
  -3   6   2     5651.58     5594.37     66.45 o 
  -2   6   2    17588.80    17991.95    163.13 o 
  -1   6   2     7180.37     7585.06     83.41 o 
   0   6   2     3969.67     4055.59     51.53 o 
   1   6   2     7237.95     8442.52     84.33 o 
   2   6   2     5592.47     5415.27     87.22 o 
   3   6   2      782.98      665.70     24.38 o 
   4   6   2      531.08      608.05     25.28 o 
   5   6   2     1999.74     1890.12     46.53 o 
   6   6   2    16564.21    15788.71    202.98 o 
   7   6   2     1041.53     1096.68     46.65 o 
   8   6   2      189.28      221.22     31.60 o 
   9   6   2     2673.53     2717.21     82.06 o 
  10   6   2      774.28      895.83     53.04 o 
  11   6   2     3003.48     3046.94     90.85 o 
  12   6   2      626.94      550.52     57.17 o 
  13   6   2       53.72       44.74     54.87 o 
  14   6   2       14.44       70.49     60.16 o 
  15   6   2      374.38      436.80     81.72 o 
 -15   7   2       20.81       78.53     75.47 o 
 -14   7   2       59.96       81.74     82.14 o 
 -13   7   2       31.90       14.59     55.41 o 
 -12   7   2     1037.20     1186.43     95.48 o 
 -11   7   2       54.61        4.60     36.56 o 
 -10   7   2        1.85      -37.97     29.00 o 
  -9   7   2     2004.80     2063.69     73.02 o 
  -8   7   2     9531.88     8888.43    220.04 o 
  -7   7   2      622.06      626.30     23.84 o 
  -6   7   2    14395.00    14363.38    141.26 o 
  -5   7   2     2113.74     2162.53     42.35 o 
  -4   7   2      836.53      714.82     23.85 o 
  -3   7   2     2093.63     2070.60     37.27 o 
  -2   7   2     1511.93     1514.61     32.71 o 
  -1   7   2     3800.65     3721.88     52.46 o 
   0   7   2     1641.13     1793.91     32.30 o 
   1   7   2    17476.93    17698.81    155.31 o 
   2   7   2     1433.59     1289.73     36.72 o 
   3   7   2     8498.48     7898.03     96.54 o 
   4   7   2     3693.75     3717.35     60.60 o 
   5   7   2     8009.32     7528.46    111.65 o 
   6   7   2     4505.15     4506.34     96.06 o 
   7   7   2     9882.40     9609.65    161.02 o 
   8   7   2      103.99       39.41     29.77 o 
   9   7   2     2712.45     2590.70     81.77 o 
  10   7   2     2338.98     2273.89     79.51 o 
  11   7   2      771.00      898.21    106.44 o 
  12   7   2     1907.79     1884.36     89.16 o 
  13   7   2      405.99      406.35     69.49 o 
  14   7   2      911.16     1014.42     94.92 o 
 -14   8   2      802.62      822.84     78.15 o 
 -13   8   2      483.09      499.33     66.04 o 
 -12   8   2      618.89      707.20     58.49 o 
 -11   8   2      778.50      681.07     54.65 o 
 -10   8   2       11.46      -16.24     26.55 o 
  -9   8   2      245.26      211.47     39.32 o 
  -8   8   2      155.59       73.65     29.53 o 
  -7   8   2       12.05       16.36     26.71 o 
  -6   8   2      777.02      698.53     32.32 o 
  -5   8   2     7108.79     7127.04     91.34 o 
  -4   8   2      778.72      798.68     30.84 o 
  -3   8   2    10863.52    10984.01    116.92 o 
  -2   8   2      580.60      656.99     24.03 o 
  -1   8   2      620.14      797.08     25.76 o 
   0   8   2     1744.34     1914.56     33.23 o 
   1   8   2     5631.10     5907.10     73.58 o 
   2   8   2      189.33      217.97     20.01 o 
   3   8   2     4681.13     4631.06     68.74 o 
   4   8   2     2397.84     2249.88     46.41 o 
   5   8   2     6047.61     6001.92     91.81 o 
   6   8   2       53.00       48.03     27.12 o 
   7   8   2       39.93        6.45     32.15 o 
   8   8   2      953.05      890.45     56.18 o 
   9   8   2        0.82        7.10     29.69 o 
  10   8   2     2463.05     2288.89     81.07 o 
  11   8   2       29.60       43.01     51.56 o 
  12   8   2       57.48       74.52     43.09 o 
  13   8   2     1125.49     1184.63     90.66 o 
  14   8   2      768.00      908.04    120.74 o 
 -14   9   2      246.81      246.27     64.73 o 
 -13   9   2     1976.35     1839.55    114.60 o 
 -12   9   2      654.51      615.21     57.41 o 
 -11   9   2      728.39      750.75     57.14 o 
 -10   9   2      500.37      471.72     52.74 o 
  -9   9   2     3835.79     3765.85    110.35 o 
  -8   9   2     3925.03     3980.14    106.84 o 
  -7   9   2      116.59       97.01     30.32 o 
  -6   9   2     2991.10     2827.46     62.44 o 
  -5   9   2      511.30      549.79     30.51 o 
  -4   9   2    14365.87    14565.35    165.79 o 
  -3   9   2      313.29      318.39     19.76 o 
  -2   9   2     4973.13     4595.49     56.04 o 
  -1   9   2       67.07       47.72     15.47 o 
   0   9   2     5440.78     5348.72     71.62 o 
   1   9   2     1627.26     1491.13     33.71 o 
   2   9   2     7541.45     7388.05     96.96 o 
   3   9   2      470.80      527.12     27.13 o 
   4   9   2     5938.34     5655.81     81.97 o 
   5   9   2    14659.38    14002.03    208.21 o 
   6   9   2        1.56        1.32     28.26 o 
   7   9   2       14.58       33.95     30.83 o 
   8   9   2      111.36       77.50     33.04 o 
   9   9   2     4661.02     4567.65    101.38 o 
  10   9   2       24.45       35.93     32.21 o 
  11   9   2      593.99      493.39     53.09 o 
  12   9   2      451.74      567.43     60.95 o 
  13   9   2      626.03      619.38     60.04 o 
  14   9   2      874.58     1030.65    133.38 o 
 -13  10   2       37.85       -2.82     41.85 o 
 -12  10   2     1781.91     1682.51     80.59 o 
 -11  10   2     1632.13     1594.02    108.15 o 
 -10  10   2      376.63      350.39     64.25 o 
  -9  10   2      508.82      460.34     57.65 o 
  -8  10   2      538.02      429.40     41.69 o 
  -7  10   2      722.37      732.33     42.14 o 
  -6  10   2        4.31       16.45     24.04 o 
  -5  10   2       49.68       63.08     26.07 o 
  -4  10   2       39.73        3.80     21.76 o 
  -3  10   2     3742.03     3345.04     62.75 o 
  -2  10   2      248.67      216.14     17.99 o 
  -1  10   2     5745.94     5928.59     80.02 o 
   0  10   2     1787.83     1700.89     48.36 o 
   1  10   2    10990.89    10751.20    115.62 o 
   2  10   2       38.12       58.43     21.94 o 
   3  10   2        2.40      -12.14     20.60 o 
   4  10   2     3582.17     3429.62     70.77 o 
   5  10   2     1424.29     1399.17     53.28 o 
   6  10   2      334.68      375.50     41.05 o 
   7  10   2      109.63      157.63     34.83 o 
   8  10   2       25.34        9.90     31.94 o 
   9  10   2        2.62       -1.19     32.84 o 
  10  10   2      694.45      775.25     54.28 o 
  11  10   2       35.77       29.54     41.49 o 
  12  10   2      347.27      386.82     50.05 o 
  13  10   2      737.45      805.78     60.71 o 
 -13  11   2        5.91       45.15     35.12 o 
 -12  11   2      638.36      571.05     55.25 o 
 -11  11   2      486.36      481.16     50.79 o 
 -10  11   2     1802.38     1956.49     75.21 o 
  -9  11   2      856.81      943.14     58.99 o 
  -8  11   2      188.85      115.92     35.01 o 
  -7  11   2      378.42      369.70     40.00 o 
  -6  11   2      325.16      398.56     49.39 o 
  -5  11   2     1391.62     1420.35     50.50 o 
  -4  11   2       41.02       28.43     27.10 o 
  -3  11   2      280.51      246.85     29.78 o 
  -2  11   2      630.18      537.70     41.77 o 
  -1  11   2     2023.08     1919.65     45.76 o 
   0  11   2     2351.99     2457.36     51.04 o 
   1  11   2     3275.43     3279.71     60.36 o 
   2  11   2       35.42       49.71     24.13 o 
   3  11   2     3888.40     3594.54     68.10 o 
   4  11   2      478.68      523.51     38.23 o 
   5  11   2     1084.26     1170.83     53.30 o 
   6  11   2       70.93       73.84     31.93 o 
   7  11   2      569.69      711.27     46.76 o 
   8  11   2      208.40      196.13     38.59 o 
   9  11   2      371.09      333.39     44.00 o 
  10  11   2      454.52      470.91     49.33 o 
  11  11   2      357.71      438.43     51.10 o 
  12  11   2      146.23      152.44     43.01 o 
 -12  12   2      143.54      165.71     47.19 o 
 -11  12   2      656.98      632.76     55.35 o 
 -10  12   2        5.67      -24.47     37.29 o 
  -9  12   2      741.10      785.01     54.88 o 
  -8  12   2      182.81       63.04     38.85 o 
  -7  12   2     2126.36     2205.55     74.90 o 
  -6  12   2      553.86      577.99     47.11 o 
  -5  12   2     1001.51      990.94     45.29 o 
  -4  12   2      221.34      189.00     30.95 o 
  -3  12   2      953.36      922.65     43.87 o 
  -2  12   2      555.06      582.16     35.00 o 
  -1  12   2      231.04      258.42     29.07 o 
   0  12   2     1144.30     1166.84     42.30 o 
   1  12   2       50.81       32.16     22.38 o 
   2  12   2     3169.39     3130.79     65.08 o 
   3  12   2      727.77      770.40     38.12 o 
   4  12   2      943.07     1030.69     45.31 o 
   5  12   2      548.07      553.54     48.16 o 
   6  12   2     1056.99      972.48     52.78 o 
   7  12   2      112.63      146.06     35.85 o 
   8  12   2        8.36      -11.57     34.74 o 
   9  12   2      219.80      190.45     41.75 o 
  10  12   2      638.60      694.39     67.21 o 
  11  12   2     2172.78     2027.49     83.26 o 
  12  12   2       14.93       12.78     44.44 o 
 -11  13   2        1.36       52.20     43.39 o 
 -10  13   2      283.17      270.96     54.20 o 
  -9  13   2      221.79      261.92     45.15 o 
  -8  13   2     1069.24     1097.39     67.52 o 
  -7  13   2     2581.33     2552.30     88.05 o 
  -6  13   2        8.95       -6.16     32.54 o 
  -5  13   2       15.28      -15.08     31.76 o 
  -4  13   2      282.62      252.96     33.97 o 
  -3  13   2     1330.86     1433.44     52.29 o 
  -2  13   2     1011.48     1068.23     70.66 o 
  -1  13   2       13.04        6.76     27.34 o 
   0  13   2        1.08      -22.95     25.07 o 
   1  13   2      469.70      420.68     35.58 o 
   2  13   2       74.49       64.92     26.42 o 
   3  13   2     2890.39     2803.25     63.45 o 
   4  13   2      656.07      651.11     45.39 o 
   5  13   2        9.99      -23.95     31.49 o 
   6  13   2      738.25      667.71     56.06 o 
   7  13   2      144.06      130.21     38.46 o 
   8  13   2      505.00      331.32     45.70 o 
   9  13   2      173.35      171.67     42.67 o 
  10  13   2      456.79      435.91     54.64 o 
  11  13   2        4.39       32.64     45.13 o 
 -11  14   2      103.62       81.69     45.36 o 
 -10  14   2       39.84       59.92     42.77 o 
  -9  14   2      109.53       59.36     47.92 o 
  -8  14   2      332.69      233.53     50.11 o 
  -7  14   2     2291.43     1980.79     81.62 o 
  -6  14   2       74.72       76.87     38.50 o 
  -5  14   2       10.33      -12.44     34.29 o 
  -4  14   2     1176.93     1317.13     58.69 o 
  -3  14   2      807.60      734.13     46.86 o 
  -2  14   2      159.11      167.91     32.60 o 
  -1  14   2      964.17      956.31     45.83 o 
   0  14   2      596.62      595.20     40.07 o 
   1  14   2      189.64      131.90     31.19 o 
   2  14   2     1647.15     1542.21     58.92 o 
   3  14   2     1048.56     1014.12     48.60 o 
   4  14   2      504.18      497.08     44.90 o 
   5  14   2      139.69      180.77     42.34 o 
   6  14   2     1475.42     1534.40     67.77 o 
   7  14   2       16.89        6.60     36.33 o 
   8  14   2       21.38       50.46     39.02 o 
   9  14   2     1067.45     1109.50    100.55 o 
  10  14   2       29.59       -9.13     42.02 o 
 -10  15   2        2.10       55.18     44.23 o 
  -9  15   2      249.95      245.34     50.62 o 
  -8  15   2      221.76      165.54     43.50 o 
  -7  15   2      159.32       80.78     42.50 o 
  -6  15   2      260.49      160.93     42.50 o 
  -5  15   2      274.96      172.70     46.11 o 
  -4  15   2     1142.05     1253.77     66.88 o 
  -3  15   2      433.71      476.72     45.39 o 
  -2  15   2      296.76      250.57     38.53 o 
  -1  15   2     2069.97     1930.56     64.04 o 
   0  15   2      319.55      249.83     36.19 o 
   1  15   2     2193.93     2048.95     64.41 o 
   2  15   2       12.28        5.91     32.49 o 
   3  15   2     1139.11     1161.88     72.06 o 
   4  15   2      445.18      534.06     53.40 o 
   5  15   2      421.57      479.81     48.21 o 
   6  15   2       42.78       35.89     37.38 o 
   7  15   2      320.15      358.66     48.48 o 
   8  15   2      706.77      716.74     57.74 o 
   9  15   2      302.95      236.42     49.86 o 
  -8  16   2      360.37      372.54     58.14 o 
  -7  16   2        0.99        7.04     43.54 o 
  -6  16   2     2739.64     3097.30    115.42 o 
  -5  16   2        0.28        6.43     42.25 o 
  -4  16   2      379.72      379.99     51.24 o 
  -3  16   2      385.53      357.33     44.05 o 
  -2  16   2     3451.69     3129.16     82.79 o 
  -1  16   2     2760.32     2674.34     76.03 o 
   0  16   2      936.83     1053.40     52.98 o 
   1  16   2        1.14      -37.36     30.69 o 
   2  16   2      330.13      336.64     48.30 o 
   3  16   2     2534.62     2448.12    101.91 o 
   4  16   2       52.19       49.88     48.22 o 
   5  16   2       91.77       75.77     62.91 o 
   6  16   2      654.00      629.73     59.69 o 
   7  16   2     2318.10     2335.49     98.61 o 
   8  16   2       16.51      -30.90     44.09 o 
  -7  17   2      662.39      647.71     66.56 o 
  -6  17   2      127.14      116.33     49.57 o 
  -5  17   2       16.92       40.10     45.37 o 
  -4  17   2     1229.64     1198.99    126.01 o 
  -3  17   2     1017.46      973.25     66.26 o 
  -2  17   2       51.19       82.07     35.04 o 
  -1  17   2        2.27      -47.38     31.58 o 
   0  17   2      185.93      234.10     39.01 o 
   1  17   2      237.44      225.17     39.02 o 
   2  17   2        7.10      -17.37     48.91 o 
   3  17   2      511.47      613.12     65.74 o 
   4  17   2        1.01       25.12     47.83 o 
   5  17   2      245.03      296.04     60.07 o 
   6  17   2      428.49      441.09     72.19 o 
   7  17   2      162.94      179.53     60.14 o 
  -5  18   2      740.02      825.72     95.28 o 
  -4  18   2      487.65      494.14     60.68 o 
  -3  18   2      232.92      174.43     61.22 o 
  -2  18   2      192.48      236.95     52.59 o 
  -1  18   2      728.95      733.19     60.24 o 
   0  18   2      859.44      824.75     54.49 o 
   1  18   2      467.01      366.06     59.91 o 
   2  18   2      208.32      282.52     60.46 o 
   3  18   2      757.59      849.83     77.38 o 
   4  18   2        3.12       -3.72     52.27 o 
   5  18   2     2118.20     2258.22    149.35 o 
  -1  19   2       52.66       88.23     45.30 o 
   0  19   2      729.11      770.61     71.16 o 
   1  19   2       23.92       72.29     62.68 o 
 -16   1   3      385.18      443.51     85.54 o 
 -15   1   3     1459.06     1341.48     88.04 o 
 -14   1   3      396.19      510.56     48.60 o 
 -13   1   3      133.56       84.12     37.12 o 
 -12   1   3      212.77      158.27     37.68 o 
 -11   1   3     2674.61     2716.11     62.19 o 
 -10   1   3      422.46      380.81     27.10 o 
  -9   1   3       16.68      -12.90     18.35 o 
  -8   1   3     3267.76     3150.53     64.08 o 
  -7   1   3     9903.73     9383.00     99.91 o 
  -6   1   3     7162.47     7366.16     84.82 o 
  -5   1   3      467.52      398.23     18.15 o 
  -4   1   3     5523.44     6304.70     66.38 o 
  -3   1   3    10202.25     9889.02     97.93 o 
  -2   1   3    46755.84    48734.54    455.24 o 
  -1   1   3       30.07       39.75      5.40 o 
   0   1   3     4042.28     5255.92     63.44 o 
   1   1   3      141.27      226.45     15.34 o 
   2   1   3     7570.58     4587.91    146.28 o 
   3   1   3    15985.06    16207.32    263.78 o 
   4   1   3     1630.34     1710.75     41.97 o 
   5   1   3     7982.20     8699.52    125.18 o 
   6   1   3     5981.74     6229.06     91.62 o 
   7   1   3     1949.05     1853.25     46.33 o 
   8   1   3      297.34      272.21     28.05 o 
   9   1   3     1103.78     1153.00     52.44 o 
  10   1   3      148.51      117.38     41.75 o 
  11   1   3     5924.79     5696.28    142.01 o 
  12   1   3      167.30       93.39     60.39 o 
  13   1   3      750.68      716.53     68.77 o 
  14   1   3       33.58      -11.54     49.38 o 
  15   1   3      396.90      484.80     69.48 o 
 -16   2   3      227.08      316.21     80.07 o 
 -15   2   3      178.98      137.30     56.80 o 
 -14   2   3     1539.87     1420.33     74.99 o 
 -13   2   3      871.85      922.58     53.11 o 
 -12   2   3      512.03      482.04     37.94 o 
 -11   2   3      126.95      120.15     28.11 o 
 -10   2   3     2407.56     2325.63     48.04 o 
  -9   2   3     2423.51     2500.13     47.42 o 
  -8   2   3      180.32      239.65     21.68 o 
  -7   2   3      421.48      487.23     22.92 o 
  -6   2   3      349.44      485.31     21.72 o 
  -5   2   3     7027.86     7410.19     88.07 o 
  -4   2   3     5679.44     6529.39     76.62 o 
  -3   2   3    24544.54    24687.98    226.03 o 
  -2   2   3     1687.54     2008.69     30.74 o 
  -1   2   3      304.33      102.66      9.72 o 
   0   2   3      550.74      548.07     18.71 o 
   1   2   3      639.04      683.72     22.92 o 
   2   2   3    19106.61    18657.06    400.76 o 
   3   2   3     4897.39     4532.46     77.28 o 
   4   2   3    11106.46    11216.56    166.11 o 
   5   2   3     1040.35     1224.17     43.65 o 
   6   2   3       42.23       83.71     14.93 o 
   7   2   3      101.94       75.62     17.38 o 
   8   2   3     4630.78     4647.01     85.64 o 
   9   2   3      497.26      441.33     47.54 o 
  10   2   3     2671.85     2627.24     81.18 o 
  11   2   3        2.48      -55.75     37.17 o 
  12   2   3     1218.44     1256.38     76.71 o 
  13   2   3     1697.66     1519.85    141.85 o 
  14   2   3        0.66       -2.62     49.23 o 
  15   2   3       27.78      -58.18     58.83 o 
 -16   3   3      273.88      137.03     74.35 o 
 -15   3   3      476.75      531.35     80.46 o 
 -14   3   3     2257.17     2035.77     98.30 o 
 -13   3   3      479.64      348.63     42.65 o 
 -12   3   3       97.36      116.23     29.25 o 
 -11   3   3     2905.27     2844.01     64.65 o 
 -10   3   3      145.02      157.52     28.77 o 
  -9   3   3        0.56       -9.67     22.34 o 
  -8   3   3    13225.20    12702.93    138.02 o 
  -7   3   3    11667.35    11430.22    123.92 o 
  -6   3   3        5.66       25.03     15.19 o 
  -5   3   3    31151.29    30862.62    301.39 o 
  -4   3   3    26630.94    26733.32    247.00 o 
  -3   3   3      106.00      153.16     15.05 o 
  -2   3   3      400.50      361.66     21.15 o 
  -1   3   3    30451.01    31787.34    282.91 o 
   0   3   3       36.28       56.65     11.81 o 
   1   3   3     4540.77     5869.78    109.47 o 
   2   3   3    58131.20    61064.83    759.81 o 
   3   3   3      177.12      221.75     21.29 o 
   4   3   3    18147.39    17847.06    258.71 o 
   5   3   3     5638.41     5209.79     81.11 o 
   6   3   3     2330.08     2372.85     53.20 o 
   7   3   3      861.20      785.24     48.39 o 
   8   3   3    10138.75    10360.36    180.31 o 
   9   3   3     2600.34     2684.71     76.06 o 
  10   3   3      102.04      114.13     31.23 o 
  11   3   3     3102.36     2859.45     99.72 o 
  12   3   3     2193.44     2493.15    115.13 o 
  13   3   3      969.47      950.96     86.82 o 
  14   3   3      634.05      594.33     81.19 o 
  15   3   3      127.39       58.28     78.58 o 
 -15   4   3     1533.00     1565.97    111.65 o 
 -14   4   3     2195.51     2151.86    203.64 o 
 -13   4   3      490.19      482.18     44.82 o 
 -12   4   3      596.34      706.19     43.64 o 
 -11   4   3        4.08       66.37     28.92 o 
 -10   4   3      742.65      714.24     40.16 o 
  -9   4   3     1185.57     1297.50     43.26 o 
  -8   4   3     2296.71     2188.60     46.54 o 
  -7   4   3     8725.76     9039.13    103.76 o 
  -6   4   3    16331.62    16088.91    170.91 o 
  -5   4   3     6374.80     5659.56     88.32 o 
  -4   4   3      148.56      305.05     18.52 o 
  -3   4   3     4446.81     4507.33     55.09 o 
  -2   4   3     1244.49      940.16     22.90 o 
  -1   4   3      817.10      486.34     16.63 o 
   0   4   3     2572.17     2955.99     46.30 o 
   1   4   3     2126.18     1724.29     31.51 o 
   2   4   3     9794.81     8265.45    102.40 o 
   3   4   3    15623.01    12988.80    198.83 o 
   4   4   3     1036.18     1233.66     66.38 o 
   5   4   3      560.26      635.64     36.11 o 
   6   4   3       56.69       71.79     19.98 o 
   7   4   3     2632.32     2550.99     72.25 o 
   8   4   3      125.39      146.48     28.58 o 
   9   4   3      411.10      399.62     39.45 o 
  10   4   3     1080.43     1242.07     56.27 o 
  11   4   3       12.49      -36.04     28.58 o 
  12   4   3     3807.28     3720.74    140.63 o 
  13   4   3      279.82      314.64     67.56 o 
  14   4   3       62.91       57.33     59.89 o 
  15   4   3      262.96      276.94     75.49 o 
 -15   5   3      837.92      724.15     88.72 o 
 -14   5   3       81.47      127.97     63.48 o 
 -13   5   3        2.29      -28.38     33.52 o 
 -12   5   3      312.19      301.70     45.57 o 
 -11   5   3      113.93       67.44     28.27 o 
 -10   5   3      202.86      203.66     28.95 o 
  -9   5   3     1271.51     1201.22     42.17 o 
  -8   5   3     1755.98     1879.62     43.68 o 
  -7   5   3    14349.32    14037.97    155.98 o 
  -6   5   3      630.01      600.09     24.28 o 
  -5   5   3     9279.28     8944.14    105.46 o 
  -4   5   3    12386.71    13707.88    137.70 o 
  -3   5   3     1776.47     1646.93     44.13 o 
  -2   5   3     2168.65     2585.30     60.52 o 
  -1   5   3     1589.73     1381.62     30.73 o 
   0   5   3     2326.50     2115.84     35.89 o 
   1   5   3     1642.08     1502.04     28.60 o 
   2   5   3     6675.71     7755.92     95.70 o 
   3   5   3      785.25     1179.05     27.13 o 
   4   5   3    15250.99    15101.87    272.82 o 
   5   5   3        3.09        4.00     15.51 o 
   6   5   3    12509.74    12319.53    164.69 o 
   7   5   3      119.79      155.76     26.46 o 
   8   5   3     7115.57     6876.83    113.65 o 
   9   5   3      498.59      434.99     37.91 o 
  10   5   3     3124.67     3037.36     77.33 o 
  11   5   3     2149.60     2040.22     83.02 o 
  12   5   3      941.61      770.59     79.52 o 
  13   5   3      494.42      517.96    156.83 o 
  14   5   3      140.52      127.25     64.51 o 
  15   5   3      634.55      581.07     88.27 o 
 -15   6   3      587.78      561.27     86.06 o 
 -14   6   3       45.14       92.53     61.48 o 
 -13   6   3      156.99      185.87     45.51 o 
 -12   6   3     2414.91     2497.01     87.63 o 
 -11   6   3     2186.61     2085.77     70.00 o 
 -10   6   3     1606.85     1588.52     52.65 o 
  -9   6   3     7447.30     7446.61    105.36 o 
  -8   6   3    10444.10    10381.83    129.09 o 
  -7   6   3      230.91      249.03     21.70 o 
  -6   6   3      274.34      337.02     23.65 o 
  -5   6   3      531.58      588.83     24.78 o 
  -4   6   3        0.66        2.23      8.47 o 
  -3   6   3    11212.25    12111.52    150.71 o 
  -2   6   3     6522.82     6303.19     76.66 o 
  -1   6   3     2337.23     2141.67     56.02 o 
   0   6   3     4017.30     4626.58     60.35 o 
   1   6   3     9227.08     8572.83     90.59 o 
   2   6   3     8043.38     8449.26     95.33 o 
   3   6   3      112.23      171.16     14.36 o 
   4   6   3       47.42       36.68     11.93 o 
   5   6   3     1569.49     1604.63     48.16 o 
   6   6   3       25.68        0.74     20.37 o 
   7   6   3      335.97      407.16     41.75 o 
   8   6   3     3534.44     3566.43     78.96 o 
   9   6   3      348.54      309.77     47.17 o 
  10   6   3      131.53      157.63     39.10 o 
  11   6   3      704.21      812.11     59.85 o 
  12   6   3      117.47      106.63     56.67 o 
  13   6   3      885.03     1099.42     91.82 o 
  14   6   3      303.91      209.50     67.97 o 
 -15   7   3      302.87      349.72     80.91 o 
 -14   7   3      302.58      316.47     60.18 o 
 -13   7   3     1854.05     1805.45    102.50 o 
 -12   7   3     1673.97     1565.94     66.42 o 
 -11   7   3      531.31      639.64     63.31 o 
 -10   7   3      298.02      249.05     47.77 o 
  -9   7   3      492.58      493.66     41.76 o 
  -8   7   3      941.73      960.80     41.03 o 
  -7   7   3      114.71      122.27     18.99 o 
  -6   7   3     1417.82     1657.00     35.92 o 
  -5   7   3     8125.75     8374.88    108.31 o 
  -4   7   3      197.79      146.24     16.95 o 
  -3   7   3     2367.07     2236.42     67.17 o 
  -2   7   3      174.81      158.72     14.56 o 
  -1   7   3      185.65      254.01     17.64 o 
   0   7   3     4647.96     5168.33     67.84 o 
   1   7   3     6198.64     6125.40     75.32 o 
   2   7   3     3196.52     3206.58     48.75 o 
   3   7   3     2935.76     3020.23     63.32 o 
   4   7   3     3971.18     3606.56     56.48 o 
   5   7   3     6398.13     6319.87    140.66 o 
   6   7   3     1668.45     1861.58     64.22 o 
   7   7   3      848.73      806.94     56.27 o 
   8   7   3     1654.36     1746.55     66.28 o 
   9   7   3      128.14      127.82     37.04 o 
  10   7   3      692.03      743.80     52.83 o 
  11   7   3      250.72      303.26     45.70 o 
  12   7   3      314.46      303.25     53.20 o 
  13   7   3      126.34       38.68    105.35 o 
  14   7   3      424.59      372.04    146.17 o 
 -14   8   3       69.06       51.97     56.38 o 
 -13   8   3     1871.45     2013.95    119.68 o 
 -12   8   3      895.68      994.26     64.15 o 
 -11   8   3        7.06       -6.02     34.05 o 
 -10   8   3      192.21      219.63     37.60 o 
  -9   8   3     1890.09     1959.91     61.11 o 
  -8   8   3      560.21      492.94     37.73 o 
  -7   8   3     5479.68     5189.54     83.07 o 
  -6   8   3     1283.91     1146.36     33.99 o 
  -5   8   3     2654.28     2861.32     51.87 o 
  -4   8   3     4708.60     4916.72     69.96 o 
  -3   8   3     5936.97     5855.51     86.05 o 
  -2   8   3      366.83      399.91     32.75 o 
  -1   8   3     1219.76     1240.43     32.24 o 
   0   8   3    12761.40    12725.51    132.04 o 
   1   8   3     4656.75     4447.73     58.70 o 
   2   8   3     6413.98     6442.44     81.52 o 
   3   8   3     2691.96     2522.95     54.70 o 
   4   8   3     5944.39     6089.82    108.10 o 
   5   8   3      568.14      600.49     30.38 o 
   6   8   3     3786.06     3714.18     89.30 o 
   7   8   3     1142.41     1114.51     54.79 o 
   8   8   3     1044.06     1091.93     56.56 o 
   9   8   3     3858.99     3754.13    100.30 o 
  10   8   3      958.21     1008.52     62.43 o 
  11   8   3      475.69      430.21     50.07 o 
  12   8   3      143.06       79.97     41.96 o 
  13   8   3     1466.13     1536.32    137.82 o 
  14   8   3      147.59      134.90     93.78 o 
 -14   9   3      127.13      135.23     51.95 o 
 -13   9   3      379.94      369.84     48.65 o 
 -12   9   3       13.75       10.06     34.90 o 
 -11   9   3      136.78      110.97     35.29 o 
 -10   9   3      142.41      178.81     42.53 o 
  -9   9   3        2.11      -25.01     29.36 o 
  -8   9   3     2022.36     2074.22     62.36 o 
  -7   9   3       86.50       92.45     29.92 o 
  -6   9   3       97.97       70.21     19.25 o 
  -5   9   3      352.55      352.66     27.77 o 
  -4   9   3     1118.48     1234.34     42.42 o 
  -3   9   3       29.79       48.38     15.93 o 
  -2   9   3     2614.18     2634.71     43.72 o 
  -1   9   3     7498.62     7162.23     87.78 o 
   0   9   3     3033.42     3016.27     49.65 o 
   1   9   3      540.68      578.31     30.95 o 
   2   9   3      209.18      210.12     23.16 o 
   3   9   3      488.78      486.10     27.09 o 
   4   9   3     9253.42     8869.54    112.92 o 
   5   9   3       75.19      148.65     27.48 o 
   6   9   3       28.66       35.79     30.57 o 
   7   9   3       33.95      -35.98     28.88 o 
   8   9   3     1801.18     1819.35     64.93 o 
   9   9   3      530.83      727.94     53.69 o 
  10   9   3      488.26      526.91     58.45 o 
  11   9   3        1.13       11.04     40.53 o 
  12   9   3      186.38       90.42     44.59 o 
  13   9   3       31.19       54.80     56.36 o 
 -13  10   3      995.28      973.34     63.21 o 
 -12  10   3      111.29      131.10     41.91 o 
 -11  10   3       34.95       13.84     37.06 o 
 -10  10   3       54.63       72.45     33.73 o 
  -9  10   3     2424.00     2364.43     69.23 o 
  -8  10   3      554.74      565.23     43.37 o 
  -7  10   3      995.60      792.17     49.66 o 
  -6  10   3      256.43      264.87     29.27 o 
  -5  10   3     4222.54     3803.14     74.50 o 
  -4  10   3     3877.31     3664.60     67.32 o 
  -3  10   3     1405.07     1314.18     39.52 o 
  -2  10   3     1867.16     1668.77     42.27 o 
  -1  10   3      252.44      295.66     21.55 o 
   0  10   3    13855.35    13394.26    184.04 o 
   1  10   3      151.62      214.43     22.87 o 
   2  10   3      486.44      590.34     60.27 o 
   3  10   3      688.02      699.13     31.93 o 
   4  10   3     1941.44     1969.98     59.61 o 
   5  10   3      151.48      127.84     32.18 o 
   6  10   3      179.67      166.73     38.72 o 
   7  10   3       56.04       75.83     31.81 o 
   8  10   3     1418.72     1506.25     61.60 o 
   9  10   3     1713.24     1662.79     67.15 o 
  10  10   3      933.69     1020.34     57.76 o 
  11  10   3      275.27      346.87     47.54 o 
  12  10   3      216.87      214.48     51.89 o 
  13  10   3     1225.01     1145.66    153.90 o 
 -13  11   3      454.86      497.80     61.99 o 
 -12  11   3     1422.83     1764.64     87.77 o 
 -11  11   3      598.57      619.50     59.67 o 
 -10  11   3     1845.23     2016.84     75.90 o 
  -9  11   3        0.40      -35.41     32.99 o 
  -8  11   3      548.24      648.91     42.82 o 
  -7  11   3      786.11      734.57     46.54 o 
  -6  11   3      350.00      271.09     33.95 o 
  -5  11   3     2881.38     2815.31     65.20 o 
  -4  11   3      799.41      732.41     36.20 o 
  -3  11   3      230.48      283.75     26.74 o 
  -2  11   3     1431.96     1364.64     40.14 o 
  -1  11   3      425.88      445.71     27.92 o 
   0  11   3     6962.69     6819.82     97.77 o 
   1  11   3     5626.80     5896.23     89.37 o 
   2  11   3     2116.87     2095.22     61.00 o 
   3  11   3      280.32      303.30     28.70 o 
   4  11   3       38.09       28.27     24.09 o 
   5  11   3     1957.20     2003.44     65.31 o 
   6  11   3      348.44      382.98     42.87 o 
   7  11   3      603.37      608.71     46.01 o 
   8  11   3      567.20      608.58     47.82 o 
   9  11   3     1547.00     1443.12     65.79 o 
  10  11   3     1507.62     1420.96     67.56 o 
  11  11   3      209.25      212.07     44.90 o 
  12  11   3      270.47      285.41     55.96 o 
 -12  12   3      109.57       94.60     43.90 o 
 -11  12   3       52.54       27.47     40.75 o 
 -10  12   3      151.02      112.99     41.06 o 
  -9  12   3     1064.24      990.73     58.19 o 
  -8  12   3       67.73       24.04     33.16 o 
  -7  12   3        0.38       -1.65     27.45 o 
  -6  12   3      547.54      457.42     42.51 o 
  -5  12   3      783.29      805.16     73.80 o 
  -4  12   3     1591.31     1583.88     56.59 o 
  -3  12   3     3043.47     2801.81     78.45 o 
  -2  12   3      126.57      141.52     27.25 o 
  -1  12   3      175.32      200.48     28.04 o 
   0  12   3      496.27      556.18     33.77 o 
   1  12   3        6.50       18.44     25.76 o 
   2  12   3      335.49      328.33     35.93 o 
   3  12   3        0.14      -32.15     35.38 o 
   4  12   3       56.67       51.06     31.94 o 
   5  12   3      310.59      368.41     38.71 o 
   6  12   3        7.55      -24.31     32.43 o 
   7  12   3      420.72      350.24     45.01 o 
   8  12   3      199.66      243.10     40.76 o 
   9  12   3       31.40       66.89     38.43 o 
  10  12   3       11.89       63.66     39.18 o 
  11  12   3       12.79       22.54     46.03 o 
  12  12   3        2.21      -36.88     47.36 o 
 -11  13   3        1.61       -4.35     41.73 o 
 -10  13   3      104.44       71.26     40.43 o 
  -9  13   3       53.82       54.17     33.77 o 
  -8  13   3       36.98       32.40     37.89 o 
  -7  13   3     1944.89     1826.13     71.13 o 
  -6  13   3       86.40       22.74     38.94 o 
  -5  13   3      214.04      238.59     38.09 o 
  -4  13   3      106.08       63.75     28.87 o 
  -3  13   3      809.21      968.12     45.73 o 
  -2  13   3       99.02      121.69     29.44 o 
  -1  13   3       15.19      -30.56     26.19 o 
   0  13   3       88.53       76.04     28.08 o 
   1  13   3      272.48      237.10     28.86 o 
   2  13   3     2760.79     2753.62     72.86 o 
   3  13   3       30.25       43.22     25.50 o 
   4  13   3      128.30       76.91     35.61 o 
   5  13   3      187.76      192.14     36.74 o 
   6  13   3     1813.06     1904.52     69.61 o 
   7  13   3        4.60       -4.08     34.52 o 
   8  13   3      104.97       77.57     31.09 o 
   9  13   3      472.98      460.48     49.74 o 
  10  13   3      339.24      391.33     63.72 o 
  11  13   3      457.27      502.47     64.18 o 
 -11  14   3      163.01      175.68     48.78 o 
 -10  14   3      315.03      198.32     62.67 o 
  -9  14   3      431.79      286.84     50.72 o 
  -8  14   3      322.79      314.76     45.93 o 
  -7  14   3       26.86       -3.63     43.84 o 
  -6  14   3     4715.23     5139.82    124.31 o 
  -5  14   3      146.64      119.71     38.14 o 
  -4  14   3       25.83       41.37     30.43 o 
  -3  14   3      445.36      474.00     42.40 o 
  -2  14   3     1884.68     1937.28     61.48 o 
  -1  14   3     1020.61     1109.00     49.21 o 
   0  14   3      159.47      197.83     32.60 o 
   1  14   3     2292.85     2453.90     74.03 o 
   2  14   3     2255.09     2364.09     79.35 o 
   3  14   3     6091.14     6134.65    131.92 o 
   4  14   3      354.75      348.84     62.43 o 
   5  14   3       10.34      -36.37     35.27 o 
   6  14   3       56.83       15.85     37.94 o 
   7  14   3     4448.40     4232.66    140.29 o 
   8  14   3      316.08      250.21     47.66 o 
   9  14   3        0.67       76.88     46.49 o 
  10  14   3      135.73      108.12     51.27 o 
 -10  15   3       44.11      -41.20     51.47 o 
  -9  15   3      141.41      116.95     45.15 o 
  -8  15   3     1298.33     1272.43     70.26 o 
  -7  15   3     1108.46     1012.31     63.96 o 
  -6  15   3     1109.76     1098.34     67.87 o 
  -5  15   3     2360.26     2403.99     96.68 o 
  -4  15   3     1122.30     1207.68     77.33 o 
  -3  15   3      373.55      360.87     77.13 o 
  -2  15   3     3650.44     3551.94     97.82 o 
  -1  15   3      153.87      223.37     35.10 o 
   0  15   3      415.16      378.28     48.08 o 
   1  15   3        2.43      -15.20     29.01 o 
   2  15   3     4092.92     4133.22    105.54 o 
   3  15   3      388.02      370.86     53.72 o 
   4  15   3     1230.16     1197.75     74.25 o 
   5  15   3     2046.80     2074.53    119.71 o 
   6  15   3       51.78       43.37     40.57 o 
   7  15   3     1095.01     1107.16     86.63 o 
   8  15   3      670.76      645.84     63.40 o 
   9  15   3      151.61      152.27     52.16 o 
  -8  16   3       41.01        7.99     41.87 o 
  -7  16   3      115.38      152.09     49.32 o 
  -6  16   3      424.28      438.68     56.08 o 
  -5  16   3      489.79      513.94     62.25 o 
  -4  16   3      151.69      133.02     45.04 o 
  -3  16   3      825.67      735.33     67.07 o 
  -2  16   3        0.14       15.54     33.06 o 
  -1  16   3      849.33      787.51     49.06 o 
   0  16   3      795.56      836.08     52.86 o 
   1  16   3       55.09      -30.77     33.92 o 
   2  16   3      463.77      509.68     60.33 o 
   3  16   3      292.68      334.74     54.69 o 
   4  16   3     1179.46     1423.72     83.96 o 
   5  16   3      267.15      390.65     60.10 o 
   6  16   3        5.85       21.04     47.76 o 
   7  16   3      242.63      200.12     52.10 o 
   8  16   3      616.89      622.13     71.09 o 
  -7  17   3        0.60       19.61     48.19 o 
  -6  17   3       78.75       56.19     47.20 o 
  -5  17   3        9.33       44.69     45.02 o 
  -4  17   3      589.43      515.16     55.82 o 
  -3  17   3        1.28       -5.60     39.69 o 
  -2  17   3     1069.54     1201.66     63.03 o 
  -1  17   3       82.32       33.97     33.42 o 
   0  17   3      981.45     1007.44     54.94 o 
   1  17   3       78.27       41.67     35.53 o 
   2  17   3       34.55      -34.90     45.17 o 
   3  17   3      201.18      250.05     57.12 o 
   4  17   3      335.55      233.77     57.08 o 
   5  17   3     1363.35     1453.39     89.85 o 
   6  17   3        0.46       33.15     52.48 o 
  -5  18   3       12.03       49.62     49.00 o 
  -4  18   3        0.06      -43.71     52.06 o 
  -3  18   3       80.68       52.03     45.82 o 
  -2  18   3       70.21      -16.27     40.90 o 
  -1  18   3      179.71      203.29     42.46 o 
   0  18   3        2.20      -49.68     33.12 o 
   1  18   3       10.55        4.67     49.10 o 
   2  18   3      191.05      218.22     58.63 o 
   3  18   3       90.96       99.57     66.21 o 
   4  18   3      203.53       52.16     51.46 o 
   0  19   3        4.66       12.56     44.99 o 
 -16   0   4     1122.87     1026.38    123.18 o 
 -15   0   4      217.34      301.67    100.41 o 
 -14   0   4      813.88      716.92     75.54 o 
 -13   0   4       52.78      113.55     52.35 o 
 -12   0   4      453.61      539.94     61.94 o 
 -11   0   4      261.73      189.33     35.12 o 
 -10   0   4     3869.61     3636.97     86.31 o 
  -9   0   4        2.49      -34.31     35.42 o 
  -8   0   4     6401.09     6178.29    114.29 o 
  -7   0   4      107.53      100.44     24.16 o 
  -6   0   4     5315.15     5169.19     89.34 o 
  -5   0   4    21074.32    20734.82    266.64 o 
  -4   0   4     3074.78     3656.86     65.44 o 
  -3   0   4    17472.79    18528.72    260.64 o 
  -2   0   4     2299.77     2346.05     52.95 o 
  -1   0   4     3641.34     4408.24    144.70 o 
   0   0   4    32515.08    30139.87    621.01 o 
   1   0   4    22494.28    23983.65    655.73 o 
   2   0   4    21284.92    22216.19    619.63 o 
   3   0   4    10417.96    10634.26    328.40 o 
   4   0   4    13324.08    12498.83    264.01 o 
   5   0   4     5910.78     5594.89    140.23 o 
   6   0   4        4.08       27.26     23.37 o 
   7   0   4     1295.01     1389.02     58.69 o 
   8   0   4      841.95      840.50     51.79 o 
   9   0   4      385.66      437.66     94.01 o 
  10   0   4     3745.60     3755.18    294.33 o 
  11   0   4       98.39      106.99     60.27 o 
  12   0   4     1923.88     2133.52    198.00 o 
  13   0   4       98.72       16.86     62.73 o 
  14   0   4      198.29      224.96     85.09 o 
  15   0   4       77.30        3.12     82.08 o 
 -16   1   4       20.98        8.46     58.04 o 
 -15   1   4      394.31      393.02     48.39 o 
 -14   1   4       84.43       49.51     38.09 o 
 -13   1   4      431.68      448.89     45.08 o 
 -12   1   4        5.65      -20.82     30.50 o 
 -11   1   4     1139.78     1117.31     43.15 o 
 -10   1   4      175.66      199.04     24.50 o 
  -9   1   4     5566.62     5267.65     72.30 o 
  -8   1   4     6669.09     6764.98     82.14 o 
  -7   1   4     5460.87     5958.89     72.41 o 
  -6   1   4      511.11      448.94     22.46 o 
  -5   1   4     1646.93     1665.22     33.80 o 
  -4   1   4    31743.77    32804.95    318.06 o 
  -3   1   4      213.68      262.04     14.00 o 
  -2   1   4        2.66       -8.39     11.49 o 
  -1   1   4      150.02       96.60      7.24 o 
   0   1   4     1228.53      996.19     24.22 o 
   1   1   4    42717.21    44838.20    585.93 o 
   2   1   4    15782.16    14130.27    281.35 o 
   4   1   4     2004.03     1876.70     68.69 o 
   5   1   4     4215.56     4294.64     81.34 o 
   6   1   4     1918.23     1762.17     42.99 o 
   7   1   4        3.59      -25.99     17.33 o 
   8   1   4     8065.99     7887.58    118.73 o 
   9   1   4        0.81      -33.73     28.71 o 
  10   1   4     3968.11     3909.20    112.35 o 
  11   1   4        0.17      -36.00     37.14 o 
  12   1   4       45.89       10.55     42.89 o 
  13   1   4      275.61      222.00     53.76 o 
  14   1   4      195.33      220.40     55.55 o 
  15   1   4       14.62      101.89     58.47 o 
 -16   2   4     2375.22     1822.61    118.05 o 
 -15   2   4      424.03      442.77     57.43 o 
 -14   2   4     1086.31     1053.29     58.50 o 
 -13   2   4      477.84      582.74     48.02 o 
 -12   2   4     2034.32     2265.04     60.19 o 
 -11   2   4      380.51      373.46     32.24 o 
 -10   2   4     7141.13     7165.10     97.04 o 
  -9   2   4     3482.82     3227.23     63.41 o 
  -8   2   4     1467.90     1466.53     42.46 o 
  -7   2   4    21526.45    22049.52    246.32 o 
  -6   2   4     7386.47     7361.18     86.40 o 
  -5   2   4      742.39      795.39     25.74 o 
  -4   2   4    11743.04    11381.73    115.37 o 
  -3   2   4     1725.95     1889.08     31.78 o 
  -2   2   4     6072.95     6106.41     64.74 o 
  -1   2   4    55962.16    53769.66    469.20 o 
   0   2   4    30194.05    31290.81    293.38 o 
   1   2   4     9056.66     8326.60    109.81 o 
   2   2   4    37839.65    38427.22    592.68 o 
   3   2   4    39239.85    37783.59    592.86 o 
   4   2   4       82.66       70.76     21.41 o 
   5   2   4       10.39      -15.10     14.88 o 
   6   2   4     8702.27     8495.87    127.03 o 
   7   2   4     7624.81     7155.60    114.46 o 
   8   2   4     8242.79     8011.43    137.86 o 
   9   2   4     5527.19     5792.33    115.86 o 
  10   2   4     2058.80     2011.28     72.11 o 
  11   2   4      725.51      751.01     59.94 o 
  12   2   4     6703.17     6605.45    187.15 o 
  13   2   4       77.82       69.87     47.73 o 
  14   2   4        0.19       49.66     58.06 o 
  15   2   4      961.74      878.29     95.54 o 
 -15   3   4      402.32      472.30     63.59 o 
 -14   3   4       26.39       40.45     37.23 o 
 -13   3   4        8.91      -23.36     32.99 o 
 -12   3   4      169.33      158.19     30.64 o 
 -11   3   4     2191.38     1993.39     64.24 o 
 -10   3   4        8.66      -28.17     24.89 o 
  -9   3   4      178.27      243.29     27.51 o 
  -8   3   4      110.87       75.04     23.02 o 
  -7   3   4       13.36      -17.37     19.04 o 
  -6   3   4    11039.81    11160.84    126.31 o 
  -5   3   4        0.36       13.68     14.01 o 
  -4   3   4     1728.41     1796.40     33.75 o 
  -3   3   4     1889.43     1752.00     31.29 o 
  -2   3   4       18.23       92.22     12.08 o 
  -1   3   4      271.69      339.66     14.56 o 
   0   3   4      896.30      867.74     33.04 o 
   1   3   4      102.98       50.80     12.02 o 
   2   3   4     5826.17     7290.73     91.88 o 
   3   3   4      105.43       74.83     24.63 o 
   4   3   4     2634.23     3229.19     65.49 o 
   5   3   4     4091.87     3967.57     75.18 o 
   6   3   4     1732.14     1552.02     60.84 o 
   7   3   4     2560.10     2728.85     68.70 o 
   8   3   4      762.23      648.07     54.22 o 
   9   3   4        6.58      -15.28     36.75 o 
  10   3   4      443.60      433.10     44.00 o 
  11   3   4      484.87      544.67     56.60 o 
  12   3   4      493.16      635.73     61.46 o 
  13   3   4        1.29      -60.50     51.14 o 
  14   3   4       51.74      127.90     62.93 o 
  15   3   4      462.53      388.56     80.50 o 
 -15   4   4      233.01      283.06     73.03 o 
 -14   4   4       23.15       44.61     49.21 o 
 -13   4   4      492.03      483.38     41.61 o 
 -12   4   4       27.85      -25.58     26.45 o 
 -11   4   4       88.30      135.49     30.37 o 
 -10   4   4      615.14      522.57     38.05 o 
  -9   4   4      126.53      103.60     24.06 o 
  -8   4   4      269.77      310.50     25.08 o 
  -7   4   4     3954.18     3742.89     62.97 o 
  -6   4   4      103.11       74.24     16.65 o 
  -5   4   4     2761.86     2890.58     46.19 o 
  -4   4   4     1135.42      881.98     25.56 o 
  -3   4   4     2240.49     2711.96     40.38 o 
  -2   4   4     8774.43     9512.82     97.10 o 
  -1   4   4     6862.54     7313.86     77.03 o 
   0   4   4        4.92       37.08     12.12 o 
   1   4   4     2444.02     2630.98    143.24 o 
   2   4   4     4177.96     4430.10     69.55 o 
   3   4   4     4417.71     5095.59    102.47 o 
   4   4   4     2444.92     2328.87     72.01 o 
   5   4   4      208.19      158.42     26.35 o 
   6   4   4      634.95      555.89     33.07 o 
   7   4   4     1746.82     1867.86     59.81 o 
   8   4   4       35.71       28.24     29.20 o 
   9   4   4     1876.07     1718.45     72.88 o 
  10   4   4       68.00       89.25     39.15 o 
  11   4   4       42.65       58.41     36.31 o 
  12   4   4      287.42      380.21     74.79 o 
  13   4   4      379.39      463.27     83.68 o 
  14   4   4      311.18      410.01     76.42 o 
  15   4   4        6.01       42.53     66.93 o 
 -15   5   4       74.82      -14.14     63.33 o 
 -14   5   4      174.32      218.55     56.41 o 
 -13   5   4       56.28       10.54     34.73 o 
 -12   5   4        0.57       -7.18     37.15 o 
 -11   5   4       82.75       66.42     28.70 o 
 -10   5   4     1710.46     1723.24     50.66 o 
  -9   5   4     2760.47     2655.38     63.28 o 
  -8   5   4       62.82       32.77     15.06 o 
  -7   5   4     5144.37     5378.56     74.11 o 
  -6   5   4     3513.45     3691.02     56.29 o 
  -5   5   4      559.07      531.67     23.01 o 
  -4   5   4     4294.87     3966.07     54.55 o 
  -3   5   4      647.55      724.50     22.36 o 
  -2   5   4      137.60      301.72     16.43 o 
  -1   5   4     9487.92    10571.71    106.83 o 
   0   5   4      287.35      261.98     15.48 o 
   1   5   4    10881.15    10868.75    123.41 o 
   2   5   4    13133.66    12529.41    139.88 o 
   3   5   4     3427.45     3311.35     61.10 o 
   4   5   4    10447.26    10456.00    162.48 o 
   5   5   4        6.67       27.13     24.05 o 
   6   5   4     1675.78     1662.78     53.33 o 
   7   5   4      260.70      267.44     31.43 o 
   8   5   4       25.63      -25.26     28.19 o 
   9   5   4      321.31      320.66     48.42 o 
  10   5   4       20.53      -45.58     44.01 o 
  11   5   4     1982.51     2065.46    102.74 o 
  12   5   4      370.74      468.87     69.89 o 
  13   5   4       15.49       76.36     57.78 o 
  14   5   4       83.71      196.49     70.99 o 
 -15   6   4        0.16       -6.01     61.91 o 
 -14   6   4     1612.26     1543.27    122.59 o 
 -13   6   4      323.43      292.05     49.15 o 
 -12   6   4      749.87      911.35     61.11 o 
 -11   6   4      325.84      393.70     41.28 o 
 -10   6   4      716.65      772.86     63.15 o 
  -9   6   4       13.57       17.93     22.38 o 
  -8   6   4     2514.21     2358.91     50.10 o 
  -7   6   4     2636.23     2564.93     63.39 o 
  -6   6   4      750.33      924.12     31.35 o 
  -5   6   4     1372.54     1542.92     36.20 o 
  -4   6   4     2394.76     2654.04     46.24 o 
  -3   6   4     4886.17     4759.45     65.56 o 
  -2   6   4        6.27       26.40     13.67 o 
  -1   6   4    11995.85    12484.75    119.12 o 
   0   6   4     1738.76     1311.64     31.28 o 
   1   6   4       10.89       30.41     13.11 o 
   2   6   4     1607.48     1498.84     34.16 o 
   3   6   4      101.33       71.02     15.08 o 
   4   6   4      415.40      296.78     18.11 o 
   5   6   4     2422.20     2645.10     71.39 o 
   6   6   4     4068.46     3915.30     86.41 o 
   7   6   4      151.51      146.93     28.18 o 
   8   6   4       35.49       -6.56     35.05 o 
   9   6   4       41.74       36.37     38.40 o 
  10   6   4      202.89      196.39     45.20 o 
  11   6   4      303.56      207.17     60.45 o 
  12   6   4     1403.55     1430.40     95.24 o 
  13   6   4      740.80      802.23     85.26 o 
  14   6   4        0.51        8.21     63.92 o 
 -15   7   4        1.11      -73.51     62.32 o 
 -14   7   4      226.98      229.64     50.78 o 
 -13   7   4        0.27      -28.64     42.69 o 
 -12   7   4        2.50       -0.52     44.66 o 
 -11   7   4      173.94      172.43     38.27 o 
 -10   7   4      360.39      352.36     42.50 o 
  -9   7   4       51.20       51.52     31.62 o 
  -8   7   4      131.27      241.17     26.13 o 
  -7   7   4      795.34      899.83     30.41 o 
  -6   7   4     1014.82     1059.77     33.87 o 
  -5   7   4       31.41       34.86     16.98 o 
  -4   7   4      357.78      383.60     23.01 o 
  -3   7   4      128.34       54.96     15.87 o 
  -2   7   4     2889.27     3045.59     47.20 o 
  -1   7   4      747.42      851.55     27.31 o 
   0   7   4      750.97      737.73     23.60 o 
   1   7   4     6053.05     6050.90     75.51 o 
   2   7   4        4.11       26.34     15.34 o 
   3   7   4      981.46     1021.04     29.49 o 
   4   7   4     3831.81     3584.65     61.18 o 
   5   7   4     1097.50     1082.98     36.90 o 
   6   7   4     5780.60     5722.10    112.79 o 
   7   7   4     2653.48     2550.00     84.92 o 
   8   7   4      349.50      391.57     51.10 o 
   9   7   4      668.25      704.86     56.98 o 
  10   7   4       41.82       22.97     41.64 o 
  11   7   4        1.84       -1.98     44.33 o 
  12   7   4      876.59      696.46     79.50 o 
  13   7   4       79.74      126.79     81.51 o 
  14   7   4       98.12      193.11     91.65 o 
 -14   8   4        0.27       32.28     55.06 o 
 -13   8   4      446.90      504.14     57.58 o 
 -12   8   4      153.93      209.76     41.07 o 
 -11   8   4      146.99      129.14     38.89 o 
 -10   8   4      179.04      113.95     41.29 o 
  -9   8   4     1587.98     1658.27     62.54 o 
  -8   8   4      986.18     1148.89     53.99 o 
  -7   8   4       21.31       -0.02     18.24 o 
  -6   8   4      707.44      745.88     28.62 o 
  -5   8   4      670.85      535.57     27.47 o 
  -4   8   4     1165.30     1203.09     35.48 o 
  -3   8   4     1319.82     1170.18     32.17 o 
  -2   8   4      262.97      379.20     20.71 o 
  -1   8   4      374.20      476.50     24.36 o 
   0   8   4     1448.37     1381.98     41.24 o 
   1   8   4     2366.95     2907.34     45.93 o 
   2   8   4     1109.59     1110.09     39.75 o 
   3   8   4      473.45      457.19     20.69 o 
   4   8   4    10548.08    10198.71    145.81 o 
   5   8   4        2.17       40.55     18.04 o 
   6   8   4      408.80      514.48     43.41 o 
   7   8   4     1120.34     1155.64     56.74 o 
   8   8   4      366.11      317.02     44.84 o 
   9   8   4      328.00      354.96     62.28 o 
  10   8   4      170.23      158.16     48.12 o 
  11   8   4      908.52      824.82     76.73 o 
  12   8   4       19.79       54.88     66.34 o 
  13   8   4      595.64      484.43     99.78 o 
  14   8   4       24.84        9.76     64.01 o 
 -14   9   4     2437.77     2243.09    119.61 o 
 -13   9   4      203.44      194.71     43.42 o 
 -12   9   4     1166.27     1160.02     61.78 o 
 -11   9   4     1434.83     1564.53     60.35 o 
 -10   9   4      435.56      395.19     37.24 o 
  -9   9   4     4446.91     4472.92    110.21 o 
  -8   9   4     7033.07     7291.15    128.58 o 
  -7   9   4      776.48      804.69     39.96 o 
  -6   9   4       35.26        7.83     20.19 o 
  -5   9   4     4092.80     3964.13     75.34 o 
  -4   9   4     1835.73     1724.79     41.09 o 
  -3   9   4     3117.47     3251.02     51.30 o 
  -2   9   4     2692.56     2654.91     45.18 o 
  -1   9   4     8837.59     8865.89    103.19 o 
   0   9   4    28395.72    27200.12    260.39 o 
   1   9   4     9071.97     8966.56    101.74 o 
   2   9   4      267.04      326.87     20.88 o 
   3   9   4       89.27       79.07     22.38 o 
   4   9   4     3623.01     3413.67     65.37 o 
   5   9   4     4129.53     4207.23    108.33 o 
   6   9   4     1835.09     1811.02     61.41 o 
   7   9   4      577.46      541.35     41.79 o 
   8   9   4     3239.04     3149.24     83.33 o 
   9   9   4       27.84       -2.72     53.19 o 
  10   9   4     8260.42     8686.55    191.79 o 
  11   9   4      227.81      231.19     52.60 o 
  12   9   4      243.58      201.22     55.95 o 
  13   9   4     1213.37     1244.25     88.03 o 
 -13  10   4     1669.76     1607.89     82.76 o 
 -12  10   4      704.07      685.41     54.77 o 
 -11  10   4      585.86      523.17     56.91 o 
 -10  10   4     2327.71     2109.26     74.01 o 
  -9  10   4     3640.74     3266.29     80.56 o 
  -8  10   4     1453.69     1323.62     53.12 o 
  -7  10   4     2398.33     2439.85     70.14 o 
  -6  10   4      400.44      372.66     31.63 o 
  -5  10   4     1046.59     1031.32     40.00 o 
  -4  10   4     4486.98     4647.27     78.36 o 
  -3  10   4     4587.26     4462.42     63.85 o 
  -2  10   4      242.12      327.33     22.81 o 
  -1  10   4     1241.93     1258.41     42.71 o 
   0  10   4    21148.86    20694.28    207.07 o 
   1  10   4        1.15      -23.12     15.41 o 
   2  10   4    12621.66    12374.08    157.63 o 
   3  10   4     3130.22     3050.41     64.77 o 
   4  10   4     1934.24     1967.26     52.84 o 
   5  10   4     1317.17     1159.17     78.94 o 
   6  10   4     1804.81     1744.08     85.36 o 
   7  10   4     1135.70     1070.56     59.44 o 
   8  10   4     1617.93     1508.65     68.82 o 
   9  10   4     3271.86     3185.55    115.71 o 
  10  10   4        3.68      -23.05     39.93 o 
  11  10   4      517.65      636.34     59.44 o 
  12  10   4      830.41      841.91     78.20 o 
  13  10   4     1017.07     1017.41     92.06 o 
 -13  11   4        1.32        7.76     42.62 o 
 -12  11   4      421.26      422.98     51.29 o 
 -11  11   4        0.16       64.48     39.39 o 
 -10  11   4      112.48      148.96     37.27 o 
  -9  11   4      818.84      742.80     48.00 o 
  -8  11   4      712.03      688.96     46.70 o 
  -7  11   4      744.23      645.97     42.13 o 
  -6  11   4        0.34        0.40     23.95 o 
  -5  11   4     4346.40     4357.02     77.90 o 
  -4  11   4       10.66        9.39     24.20 o 
  -3  11   4     1253.95     1317.99     42.64 o 
  -2  11   4     1367.51     1407.94     37.64 o 
  -1  11   4        1.55       -4.33     19.42 o 
   0  11   4      174.35       94.64     20.14 o 
   1  11   4     1672.81     1696.12     47.97 o 
   2  11   4        4.89      -13.73     24.12 o 
   3  11   4       56.75       36.71     25.13 o 
   4  11   4       66.68       66.18     28.99 o 
   5  11   4      631.68      610.27     47.51 o 
   6  11   4      111.59       81.86     26.72 o 
   7  11   4      165.10      139.25     38.54 o 
   8  11   4      265.37      197.77     42.50 o 
   9  11   4       16.45       24.42     41.58 o 
  10  11   4      245.76      252.51     50.47 o 
  11  11   4      135.92       72.09     46.41 o 
  12  11   4      159.35      128.01     66.84 o 
 -12  12   4      448.34      465.39     54.23 o 
 -11  12   4       44.01       20.14     40.15 o 
 -10  12   4     1311.75     1227.04     64.28 o 
  -9  12   4      969.87     1041.22     58.04 o 
  -8  12   4        5.49       20.48     29.96 o 
  -7  12   4       34.25       32.63     31.42 o 
  -6  12   4      103.64      123.68     31.47 o 
  -5  12   4     3128.02     2916.43     65.26 o 
  -4  12   4     1929.77     1987.13     54.22 o 
  -3  12   4       48.33       57.70     21.93 o 
  -2  12   4      225.92      156.43     25.13 o 
  -1  12   4      913.87      950.66     42.78 o 
   0  12   4       19.14       20.91     23.79 o 
   1  12   4      868.23      923.73     39.85 o 
   2  12   4     1976.16     1902.89     56.63 o 
   3  12   4      321.36      313.81     31.37 o 
   4  12   4        3.32      -22.60     31.43 o 
   5  12   4     3486.57     3263.75    174.08 o 
   6  12   4        0.63       24.69     35.36 o 
   7  12   4      318.93      235.42     57.31 o 
   8  12   4      114.84       25.90     39.52 o 
   9  12   4     1128.02     1178.24     69.95 o 
  10  12   4      109.42      134.56     48.18 o 
  11  12   4      107.73       44.62     45.12 o 
 -11  13   4     1197.78     1200.05     69.32 o 
 -10  13   4       97.61      103.93     42.91 o 
  -9  13   4     1208.82     1172.26     68.69 o 
  -8  13   4      975.07      928.88     57.60 o 
  -7  13   4      323.96      352.08     43.14 o 
  -6  13   4      658.93      679.99     54.55 o 
  -5  13   4      244.77      304.07     32.81 o 
  -4  13   4      545.82      590.12     36.60 o 
  -3  13   4      434.14      407.80     34.12 o 
  -2  13   4     2261.20     2237.34     67.48 o 
  -1  13   4      192.72      206.49     32.29 o 
   0  13   4      926.29      900.37     44.32 o 
   1  13   4     5309.81     5141.13     87.80 o 
   2  13   4      142.53      146.06     29.62 o 
   3  13   4      521.76      573.54     37.60 o 
   4  13   4      637.56      655.01     49.76 o 
   5  13   4      470.05      377.39     45.50 o 
   6  13   4      205.84      202.93     44.40 o 
   7  13   4      910.86      974.93     64.25 o 
   8  13   4      659.12      619.83     56.53 o 
   9  13   4      190.28      267.95     50.96 o 
  10  13   4       98.99      133.06     49.02 o 
  11  13   4      552.19      519.62     65.98 o 
 -10  14   4      651.37      632.51     65.16 o 
  -9  14   4      158.22      221.03     51.07 o 
  -8  14   4       12.62        3.62     38.44 o 
  -7  14   4      121.66       53.46     38.15 o 
  -6  14   4       92.23       96.93     38.14 o 
  -5  14   4       11.38       43.20     35.63 o 
  -4  14   4      804.47      774.53     49.30 o 
  -3  14   4      157.92      189.97     44.87 o 
  -2  14   4      399.71      411.58     37.73 o 
  -1  14   4        1.19       -0.67     28.22 o 
   0  14   4      491.26      536.63     44.41 o 
   1  14   4      316.33      414.34     36.56 o 
   2  14   4      405.58      433.74     44.12 o 
   3  14   4      569.02      651.19     50.93 o 
   4  14   4        0.85       11.56     36.95 o 
   5  14   4      103.03       52.99     38.75 o 
   6  14   4      166.99      241.43     46.32 o 
   7  14   4      190.84      174.36     44.78 o 
   8  14   4       54.30       71.10     43.99 o 
   9  14   4      193.69      232.45     51.37 o 
  10  14   4        0.55       18.09     47.43 o 
  -9  15   4        5.61       12.21     42.87 o 
  -8  15   4       49.63       72.37     42.86 o 
  -7  15   4      201.66      210.48     44.71 o 
  -6  15   4     1618.84     1495.20     69.13 o 
  -5  15   4        5.40       44.76     40.60 o 
  -4  15   4       42.12       81.96     36.31 o 
  -3  15   4      130.17      140.14     37.45 o 
  -2  15   4     1259.24     1304.84     55.35 o 
  -1  15   4      187.97      167.93     39.88 o 
   0  15   4        1.73      -10.48     29.38 o 
   1  15   4      445.55      455.86     43.10 o 
   2  15   4     2279.09     2252.56     99.52 o 
   3  15   4      775.54      717.51     62.66 o 
   4  15   4        0.11        6.75     38.47 o 
   5  15   4      138.10      217.61     46.44 o 
   6  15   4      256.27      306.70     48.98 o 
   7  15   4     2105.15     2075.42     87.16 o 
   8  15   4        7.07      109.87     46.71 o 
   9  15   4      130.12      115.55     49.14 o 
  -8  16   4      114.90      105.81     49.24 o 
  -7  16   4      482.46      497.36     58.26 o 
  -6  16   4      488.26      489.64     56.65 o 
  -5  16   4       73.93       33.76     59.48 o 
  -4  16   4       60.34       46.06     41.69 o 
  -3  16   4     2616.77     2605.79     82.65 o 
  -2  16   4       70.40       33.04     34.01 o 
  -1  16   4     1276.65     1348.60     58.55 o 
   0  16   4      102.15      131.91     34.62 o 
   1  16   4      534.98      503.80     46.07 o 
   2  16   4      179.58      173.96     48.81 o 
   3  16   4      346.77      320.38     55.26 o 
   4  16   4       41.97       43.66     48.05 o 
   5  16   4        0.23      -45.63     74.62 o 
   6  16   4      819.39      897.17     93.65 o 
   7  16   4      195.67      167.80     49.88 o 
   8  16   4      578.79      692.24     68.70 o 
  -7  17   4       75.16      102.28     49.91 o 
  -6  17   4        1.06      -27.61     43.90 o 
  -5  17   4     1432.68     1474.86     79.20 o 
  -4  17   4        8.95        8.62     43.25 o 
  -3  17   4      145.41      101.76     46.00 o 
  -2  17   4     1797.52     1809.52     68.08 o 
  -1  17   4      109.95       84.03     36.32 o 
   0  17   4      433.09      369.16     43.06 o 
   1  17   4      372.32      397.51     52.07 o 
   2  17   4       15.02       44.14     48.63 o 
   3  17   4      208.87      283.41     59.71 o 
   4  17   4      696.46      635.47     69.41 o 
   5  17   4      344.45      212.21     59.68 o 
   6  17   4        5.36       31.69     54.97 o 
  -5  18   4      165.77      214.46     52.86 o 
  -4  18   4      699.27      699.75     66.40 o 
  -3  18   4        5.74      -20.32     44.47 o 
  -2  18   4       31.77      -28.16     36.52 o 
  -1  18   4       13.48      -29.29     34.56 o 
   0  18   4      386.89      405.95     47.95 o 
   1  18   4      113.16       50.00     58.26 o 
   2  18   4      291.27      170.94     58.22 o 
   3  18   4       18.44      128.23     55.96 o 
   4  18   4      197.72      216.78     67.68 o 
 -16   1   5        6.79      -48.77     60.33 o 
 -15   1   5     1931.75     1754.14    101.61 o 
 -14   1   5      776.17      720.20     54.88 o 
 -13   1   5      248.62      278.05     41.75 o 
 -12   1   5      744.76      718.10     57.22 o 
 -11   1   5      205.30      198.42     25.18 o 
 -10   1   5      759.81      669.61     31.41 o 
  -9   1   5      419.96      451.29     27.05 o 
  -8   1   5     2714.88     2980.89     51.80 o 
  -7   1   5     2182.36     2285.26     42.55 o 
  -6   1   5     2763.17     2848.31     45.36 o 
  -5   1   5     7957.01     8980.36    142.28 o 
  -4   1   5     8505.82     8340.96    104.62 o 
  -3   1   5     9976.16     9849.75    112.27 o 
  -2   1   5    26292.67    24423.32    220.83 o 
  -1   1   5     2528.60     2413.38     31.02 o 
   0   1   5     4606.10     4690.23     69.32 o 
   1   1   5      315.87      168.17     23.71 o 
   2   1   5     8572.32     8904.69    188.32 o 
   3   1   5      865.98      871.56     72.56 o 
   4   1   5      316.63      470.03     38.19 o 
   5   1   5     2405.51     1998.65     53.27 o 
   6   1   5       50.58       79.28     21.35 o 
   7   1   5     2799.16     2677.52     72.52 o 
   8   1   5       11.82      -12.88     21.37 o 
   9   1   5       85.76      121.72     32.98 o 
  10   1   5       87.25      164.90     43.37 o 
  11   1   5     3711.94     3649.27    120.19 o 
  12   1   5     1242.21     1306.56     79.26 o 
  13   1   5      120.05      121.52     59.83 o 
  14   1   5      180.18      106.95     64.31 o 
  15   1   5       29.81      -59.50     59.65 o 
 -16   2   5      306.51      261.60     75.85 o 
 -15   2   5      201.62      232.97     44.75 o 
 -14   2   5       88.43       70.94     38.61 o 
 -13   2   5     1165.03     1156.67     58.59 o 
 -12   2   5     1296.20     1223.26     47.39 o 
 -11   2   5     2221.58     2003.63     56.03 o 
 -10   2   5      476.02      491.40     32.14 o 
  -9   2   5     1329.80     1418.80     42.03 o 
  -8   2   5     9866.47     9415.01    119.15 o 
  -7   2   5     3146.89     2831.34     54.27 o 
  -6   2   5      100.59       76.80     19.40 o 
  -5   2   5     5496.76     5858.67     71.53 o 
  -4   2   5     4847.62     5330.58     64.32 o 
  -3   2   5     6439.17     5846.27    103.15 o 
  -2   2   5    17285.43    17506.24    163.05 o 
  -1   2   5     3559.15     2895.05     34.88 o 
   0   2   5    25890.32    26678.06    329.72 o 
   1   2   5    19484.87    18337.33    225.83 o 
   2   2   5     2952.75     3166.97     60.50 o 
   3   2   5        5.93       24.90     28.58 o 
   4   2   5        2.79        7.36     12.58 o 
   5   2   5    11883.86    11280.02    206.68 o 
   6   2   5     5805.69     6702.43    132.06 o 
   7   2   5      866.31     1007.93     36.86 o 
   8   2   5      698.75      672.11     69.95 o 
   9   2   5       41.83       76.76     32.75 o 
  10   2   5     3387.95     3410.63    131.25 o 
  11   2   5       26.23       55.30     41.88 o 
  12   2   5       11.68       32.99     43.40 o 
  13   2   5       52.40       74.83     49.26 o 
  14   2   5      553.56      524.73     79.32 o 
  15   2   5        6.04       38.25     66.20 o 
 -15   3   5      374.51      386.78     62.75 o 
 -14   3   5     1505.48     1478.31     66.75 o 
 -13   3   5      144.22      147.30     33.01 o 
 -12   3   5     1373.69     1296.39     53.60 o 
 -11   3   5       13.21       14.27     25.78 o 
 -10   3   5     2856.09     2898.56     60.01 o 
  -9   3   5     1992.15     2020.27     52.43 o 
  -8   3   5     2407.99     2330.17     53.05 o 
  -7   3   5       41.08        2.65     18.19 o 
  -6   3   5    16624.80    16551.69    166.93 o 
  -5   3   5    15928.97    16266.32    162.01 o 
  -4   3   5     3624.54     3552.75     49.52 o 
  -3   3   5    15615.48    14662.79    142.43 o 
  -2   3   5      380.19      379.62     18.42 o 
  -1   3   5      208.85      114.01     11.26 o 
   0   3   5     1147.71     1265.14     41.84 o 
   1   3   5      674.41      569.35     26.47 o 
   2   3   5    20232.02    21219.41    260.76 o 
   3   3   5     4552.06     4388.02     94.07 o 
   4   3   5    18259.27    18470.89    308.43 o 
   5   3   5      850.93      922.36     36.54 o 
   6   3   5     3295.31     3255.14     58.92 o 
   7   3   5     5165.87     5292.98    120.91 o 
   8   3   5     1474.69     1507.84     84.16 o 
   9   3   5     1647.71     1697.13     64.88 o 
  10   3   5     1432.67     1558.15     64.42 o 
  11   3   5     1800.66     1857.55     85.23 o 
  12   3   5      137.91      150.13     49.08 o 
  13   3   5      538.31      519.36     81.07 o 
  14   3   5      390.07      438.86     88.74 o 
  15   3   5      246.85      341.96     84.53 o 
 -15   4   5        7.60        1.89     51.93 o 
 -14   4   5     1101.76     1122.23     77.28 o 
 -13   4   5     1248.72     1297.94     70.63 o 
 -12   4   5      839.87      778.11     44.09 o 
 -11   4   5     4755.74     4787.67     91.86 o 
 -10   4   5       50.28       55.10     33.07 o 
  -9   4   5     2565.25     2672.06     55.52 o 
  -8   4   5      666.51      664.95     30.54 o 
  -7   4   5    13806.86    13189.13    189.62 o 
  -6   4   5      661.84      730.08     26.58 o 
  -5   4   5     5187.69     5019.78     65.79 o 
  -4   4   5    31768.55    31574.99    290.85 o 
  -3   4   5      962.47     1511.08     30.89 o 
  -2   4   5     9432.95     8507.68     89.17 o 
  -1   4   5      732.46      760.05     20.75 o 
   0   4   5     8836.75     8797.41    102.57 o 
   1   4   5     2850.13     2942.29     45.82 o 
   2   4   5     6578.96     6683.66     92.94 o 
   3   4   5    38248.13    40882.82    550.43 o 
   4   4   5     1902.99     2065.64     53.92 o 
   5   4   5     7827.72     7427.82    126.28 o 
   6   4   5     5281.33     5158.15    109.48 o 
   7   4   5      849.21      878.61     43.51 o 
   8   4   5     4259.94     4305.59     94.85 o 
   9   4   5       18.15       36.95     36.13 o 
  10   4   5       92.78       58.74     33.32 o 
  11   4   5      517.15      597.14     58.32 o 
  12   4   5     2214.28     2294.74    115.40 o 
  13   4   5       81.01       75.94     59.44 o 
  14   4   5      102.42      118.74     64.34 o 
 -15   5   5     1735.05     2073.59    103.16 o 
 -14   5   5     1230.87     1196.14     80.16 o 
 -13   5   5       87.93       41.67     37.76 o 
 -12   5   5     1256.46     1165.86     57.61 o 
 -11   5   5      138.92      147.22     31.93 o 
 -10   5   5     2322.71     2266.04     58.02 o 
  -9   5   5     1821.36     1827.14     47.39 o 
  -8   5   5      185.59      126.60     25.02 o 
  -7   5   5      311.17      330.21     24.36 o 
  -6   5   5     1478.46     1541.99     37.52 o 
  -5   5   5        2.34        2.29     15.24 o 
  -4   5   5     4754.18     5175.43     66.21 o 
  -3   5   5    26097.38    27989.30    273.59 o 
  -2   5   5     5484.02     5335.59     64.25 o 
  -1   5   5    14627.90    14038.65    137.57 o 
   0   5   5     5525.70     5640.47     69.66 o 
   1   5   5     6922.18     8043.35    104.09 o 
   2   5   5      290.68      273.14     18.04 o 
   3   5   5      623.55      467.93     23.75 o 
   4   5   5      304.43      346.12     36.06 o 
   5   5   5     1339.85     1500.09     69.31 o 
   6   5   5     2367.85     2387.12     63.52 o 
   7   5   5     5403.42     5020.04    100.58 o 
   8   5   5     3792.58     3560.01    122.29 o 
   9   5   5      318.95      345.41     39.93 o 
  10   5   5      411.48      259.74     53.22 o 
  11   5   5      819.61      868.87     84.38 o 
  12   5   5     2516.54     2455.86    119.15 o 
  13   5   5       43.96       55.16     57.55 o 
  14   5   5       61.59      114.57     73.70 o 
 -15   6   5     1006.35     1148.40     85.90 o 
 -14   6   5      454.34      530.43     52.36 o 
 -13   6   5      107.91       54.24     43.86 o 
 -12   6   5     1105.41     1123.10     73.46 o 
 -11   6   5      401.60      489.73     44.40 o 
 -10   6   5     1431.36     1528.71     49.55 o 
  -9   6   5     2367.27     2200.81     60.64 o 
  -8   6   5        4.50       19.56     21.40 o 
  -7   6   5       37.09       39.69     18.88 o 
  -6   6   5     9902.20    10024.76    114.33 o 
  -5   6   5      529.39      470.98     23.47 o 
  -4   6   5     3557.67     3945.46     59.42 o 
  -3   6   5     4269.88     3514.62     55.21 o 
  -2   6   5    25038.19    24697.27    231.94 o 
  -1   6   5     1340.27     1448.55     31.92 o 
   0   6   5     8698.70     7817.95     87.13 o 
   1   6   5     4681.55     4276.79     69.38 o 
   2   6   5     2734.55     2974.18     60.40 o 
   3   6   5      447.44      600.33     35.39 o 
   4   6   5     6085.34     6129.24    102.16 o 
   5   6   5     6444.19     6661.16    144.06 o 
   6   6   5       30.62        2.18     23.82 o 
   7   6   5     2773.04     2727.36     72.69 o 
   8   6   5     1774.52     1918.41     77.50 o 
   9   6   5     1080.27     1194.76     99.00 o 
  10   6   5      643.82      730.97     74.48 o 
  11   6   5        7.47      -65.75     65.91 o 
  12   6   5      159.72      137.63    102.83 o 
  13   6   5      782.74      806.77     85.15 o 
  14   6   5      144.53      205.54     71.31 o 
 -14   7   5     1307.45     1293.81     69.43 o 
 -13   7   5       26.85      -13.77     47.42 o 
 -12   7   5      247.52      229.55     41.84 o 
 -11   7   5       60.56      -26.36     39.22 o 
 -10   7   5       82.42       88.91     35.41 o 
  -9   7   5      540.85      560.10     38.89 o 
  -8   7   5       54.21       88.58     21.58 o 
  -7   7   5      402.68      453.75     27.19 o 
  -6   7   5      714.26      682.40     29.61 o 
  -5   7   5    12120.14    11428.84    131.70 o 
  -4   7   5      809.34      732.88     31.31 o 
  -3   7   5      285.27      410.17     21.84 o 
  -2   7   5     1853.72     1797.02     37.33 o 
  -1   7   5     1157.85     1186.31     29.21 o 
   0   7   5       15.45       21.78     15.49 o 
   1   7   5      113.90       98.91     22.52 o 
   2   7   5      127.43      207.37     19.50 o 
   3   7   5     1322.10     1541.02     37.55 o 
   4   7   5     2355.48     2692.12     49.12 o 
   5   7   5       93.38      191.73     18.26 o 
   6   7   5     3005.96     2761.52     84.02 o 
   7   7   5     1047.07      946.24     87.86 o 
   8   7   5      117.14      157.10     41.36 o 
   9   7   5      727.65      745.52     58.06 o 
  10   7   5      177.18      149.07     46.49 o 
  11   7   5      497.92      381.45     57.36 o 
  12   7   5     1034.15      893.29     84.21 o 
  13   7   5      401.60      465.85     78.74 o 
  14   7   5       99.73      275.85     76.83 o 
 -14   8   5      657.10      669.92     65.13 o 
 -13   8   5     2181.11     1893.34     86.41 o 
 -12   8   5      320.99      409.56     42.17 o 
 -11   8   5        1.13       26.32     32.12 o 
 -10   8   5      990.56     1058.33     53.75 o 
  -9   8   5      320.09      323.15     45.23 o 
  -8   8   5      859.97      941.22     47.69 o 
  -7   8   5      258.23      315.75     31.49 o 
  -6   8   5     1431.24     1447.27     40.05 o 
  -5   8   5     1416.69     1385.08     45.12 o 
  -4   8   5    20941.15    20918.62    207.01 o 
  -3   8   5      280.85      290.29     20.31 o 
  -2   8   5      944.69     1057.46     30.55 o 
  -1   8   5      987.10      962.42     30.14 o 
   0   8   5     8843.54     8387.73    102.41 o 
   1   8   5     3848.40     3770.47     89.52 o 
   2   8   5       59.57       54.23     18.92 o 
   3   8   5    14403.78    14459.62    166.93 o 
   4   8   5     1506.76     1379.60     40.61 o 
   5   8   5     9203.49     8649.61    147.42 o 
   6   8   5     1808.30     1852.04     82.98 o 
   7   8   5       47.54       61.70     39.47 o 
   8   8   5       68.23      105.21     41.17 o 
   9   8   5     3589.87     3681.30    112.02 o 
  10   8   5      212.74      203.92     50.42 o 
  11   8   5        3.80      -41.47     58.53 o 
  12   8   5     1849.67     1819.64     94.64 o 
  13   8   5      813.73      851.39    128.80 o 
 -14   9   5      296.70      239.24     84.54 o 
 -13   9   5       19.44       21.66     36.31 o 
 -12   9   5      925.41      937.25     68.12 o 
 -11   9   5      816.32      813.28     49.42 o 
 -10   9   5      510.93      537.27     43.14 o 
  -9   9   5        2.36        0.64     29.49 o 
  -8   9   5        5.99      -26.25     27.06 o 
  -7   9   5       32.01       26.97     24.52 o 
  -6   9   5     1773.84     1875.21     77.09 o 
  -5   9   5       67.45      101.29     21.93 o 
  -4   9   5      778.87      789.54     31.24 o 
  -3   9   5     1011.98      918.98     29.96 o 
  -2   9   5     1679.94     1719.56     39.56 o 
  -1   9   5      419.95      443.36     23.95 o 
   0   9   5       49.54      131.93     19.41 o 
   1   9   5       25.97       43.98     17.86 o 
   2   9   5        5.79       -0.70     19.26 o 
   3   9   5     2528.83     2732.64     62.80 o 
   4   9   5      141.82      144.98     24.09 o 
   5   9   5     1002.90     1237.84     56.07 o 
   6   9   5      351.43      335.44     42.04 o 
   7   9   5      336.34      393.23     42.17 o 
   8   9   5     1395.07     1332.07     63.59 o 
   9   9   5      173.83      176.19     47.66 o 
  10   9   5      252.45      219.24     53.20 o 
  11   9   5      734.59      694.86     95.89 o 
  12   9   5       19.18      -11.11     47.48 o 
  13   9   5       91.27      108.53     87.01 o 
 -13  10   5      444.54      457.36     49.94 o 
 -12  10   5      936.51      896.70     54.51 o 
 -11  10   5      532.30      576.59     45.76 o 
 -10  10   5     2770.51     2666.67     74.64 o 
  -9  10   5       80.41       79.30     32.57 o 
  -8  10   5     1088.19     1036.61     48.20 o 
  -7  10   5      164.10      113.51     27.87 o 
  -6  10   5      945.03     1026.82     59.92 o 
  -5  10   5     4089.06     4144.28     79.93 o 
  -4  10   5     2087.07     1971.15     55.63 o 
  -3  10   5        8.09        9.51     15.38 o 
  -2  10   5       91.68      101.65     19.34 o 
  -1  10   5     2343.10     2272.56     44.21 o 
   0  10   5     2712.51     2855.14     75.28 o 
   1  10   5      501.20      519.42     26.93 o 
   2  10   5      490.64      536.28     40.87 o 
   3  10   5       98.65       93.75     25.29 o 
   4  10   5        6.51       27.50     23.66 o 
   5  10   5     2450.82     2489.78     93.79 o 
   6  10   5      645.94      534.75     46.50 o 
   7  10   5       43.47       64.96     35.57 o 
   8  10   5      106.57      148.67     38.80 o 
   9  10   5     1505.32     1497.34     96.19 o 
  10  10   5        5.47      -11.77     38.93 o 
  11  10   5      183.30      126.41     45.84 o 
  12  10   5       42.98       52.84     55.03 o 
 -13  11   5      384.60      354.16     81.90 o 
 -12  11   5      742.61      788.69     80.44 o 
 -11  11   5       60.61       51.66     33.86 o 
 -10  11   5       88.46       18.77     26.43 o 
  -9  11   5     2930.28     3072.50     87.15 o 
  -8  11   5      644.96      615.05     47.49 o 
  -7  11   5     1308.48     1374.65     59.27 o 
  -6  11   5        0.06      -20.67     20.66 o 
  -5  11   5     2568.93     2508.88     64.16 o 
  -4  11   5     1556.68     1565.29     48.43 o 
  -3  11   5     2488.48     2279.47     52.68 o 
  -2  11   5       75.77      102.44     21.07 o 
  -1  11   5      651.55      755.55     35.60 o 
   0  11   5       30.53       12.70     22.39 o 
   1  11   5     1987.38     1867.31     54.80 o 
   2  11   5      908.07      892.19     40.69 o 
   3  11   5      363.24      321.38     30.60 o 
   4  11   5     4969.25     4902.53    109.75 o 
   5  11   5      288.71      303.62     40.20 o 
   6  11   5     4168.99     3723.65    108.89 o 
   7  11   5       17.85       33.31     35.42 o 
   8  11   5      393.80      405.49     49.99 o 
   9  11   5     1255.45     1448.68     73.71 o 
  10  11   5      129.80      186.80     58.95 o 
  11  11   5       34.27       63.79     46.57 o 
  12  11   5      158.94      172.23     54.40 o 
 -12  12   5      282.31      209.91     47.92 o 
 -11  12   5      295.58      180.19     43.48 o 
 -10  12   5      243.97      201.53     39.57 o 
  -9  12   5      452.09      480.13     43.18 o 
  -8  12   5        3.58       -8.74     31.29 o 
  -7  12   5       20.05       -1.38     29.89 o 
  -6  12   5      218.50      147.86     32.98 o 
  -5  12   5       52.76       33.04     25.36 o 
  -4  12   5       34.26       16.33     24.71 o 
  -3  12   5      156.57      147.93     25.64 o 
  -2  12   5      239.84      213.55     26.14 o 
  -1  12   5       34.38       31.94     23.91 o 
   0  12   5      193.98      204.38     28.22 o 
   1  12   5      116.55       83.72     31.52 o 
   2  12   5       47.33       85.63     26.87 o 
   3  12   5     1676.11     1636.88     52.21 o 
   4  12   5      663.17      746.21     60.35 o 
   5  12   5       55.65       45.04     35.20 o 
   6  12   5      188.36      203.55     41.15 o 
   7  12   5     1288.32     1288.07     65.90 o 
   8  12   5        0.31       -1.60     39.04 o 
   9  12   5       46.69       90.70     43.20 o 
  10  12   5        1.08      -10.07     55.04 o 
  11  12   5       60.36       80.91     57.14 o 
 -11  13   5      548.80      555.79     56.17 o 
 -10  13   5     1323.04     1345.28     69.39 o 
  -9  13   5      146.75      145.05     37.59 o 
  -8  13   5       83.52       68.32     35.11 o 
  -7  13   5      182.53      135.49     36.35 o 
  -6  13   5     1323.17     1327.32     54.96 o 
  -5  13   5      106.66       89.57     28.33 o 
  -4  13   5      393.39      409.28     45.01 o 
  -3  13   5        0.95      -20.17     22.10 o 
  -2  13   5      706.52      805.84     43.31 o 
  -1  13   5     3978.94     3715.93     79.18 o 
   0  13   5      165.68      215.63     32.03 o 
   1  13   5      711.41      750.70     40.97 o 
   2  13   5      350.48      366.24     34.48 o 
   3  13   5      152.62      142.12     37.64 o 
   4  13   5      143.96      142.47     45.96 o 
   5  13   5      544.37      603.51     52.90 o 
   6  13   5      346.79      401.50     48.20 o 
   7  13   5      191.27      199.10     46.82 o 
   8  13   5     1469.65     1457.21     75.76 o 
   9  13   5      493.20      517.43     58.51 o 
  10  13   5       21.87       57.27     45.83 o 
 -10  14   5        0.42      -33.68     37.43 o 
  -9  14   5      883.76      842.47     59.80 o 
  -8  14   5      189.94      164.82     43.54 o 
  -7  14   5     1480.15     1406.01     66.07 o 
  -6  14   5       44.92       60.53     33.72 o 
  -5  14   5     1908.96     1892.79     67.07 o 
  -4  14   5        0.18      -12.16     31.61 o 
  -3  14   5      335.68      323.46     37.31 o 
  -2  14   5     4314.03     4206.99     88.83 o 
  -1  14   5     2387.53     2214.42     65.73 o 
   0  14   5     2947.69     2871.05     73.16 o 
   1  14   5      470.12      469.24     41.54 o 
   2  14   5     4319.23     4439.36     89.75 o 
   3  14   5      662.18      562.56     49.83 o 
   4  14   5     1436.81     1474.56     69.22 o 
   5  14   5        3.15       50.24     39.03 o 
   6  14   5     1684.89     1676.44     81.42 o 
   7  14   5      848.17      822.06     63.69 o 
   8  14   5     1476.98     1201.21    124.19 o 
   9  14   5       84.15       73.98     47.08 o 
  10  14   5       54.38       94.98     49.72 o 
  -9  15   5       50.23       -4.27     42.64 o 
  -8  15   5     1227.20     1274.19     69.00 o 
  -7  15   5      841.02      871.83     60.01 o 
  -6  15   5     1389.88     1311.35     71.24 o 
  -5  15   5     1088.04     1008.87     64.27 o 
  -4  15   5      229.90      230.20     40.21 o 
  -3  15   5     3736.06     3942.28    106.24 o 
  -2  15   5      990.08     1014.78     51.27 o 
  -1  15   5       81.88       42.51     30.73 o 
   0  15   5     1157.21     1364.75     55.99 o 
   1  15   5      666.70      743.08     58.29 o 
   2  15   5      806.46      811.71     73.19 o 
   3  15   5      147.32      132.86     48.23 o 
   4  15   5     1853.79     2035.65     82.13 o 
   5  15   5     1327.01     1390.96     71.59 o 
   6  15   5      238.83      159.52     46.58 o 
   7  15   5     1063.03      959.91     69.87 o 
   8  15   5       15.26      -30.18     44.02 o 
  -8  16   5       53.03       92.23     49.67 o 
  -7  16   5      465.71      538.34     59.20 o 
  -6  16   5     1626.38     1575.84     78.98 o 
  -5  16   5     1104.91     1182.68     70.47 o 
  -4  16   5     1233.21     1306.71     72.27 o 
  -3  16   5      376.51      189.24     41.05 o 
  -2  16   5      785.45      808.78     49.82 o 
  -1  16   5     1124.34     1150.89     55.03 o 
   0  16   5       40.14       12.14     32.81 o 
   1  16   5      159.36       40.37     35.03 o 
   2  16   5      248.52      258.70     53.01 o 
   3  16   5      244.79      306.78     56.32 o 
   4  16   5        0.95      -61.34     44.99 o 
   5  16   5     1046.72     1036.49     83.07 o 
   6  16   5      187.04      140.45     51.63 o 
   7  16   5       33.17       52.36     48.72 o 
  -6  17   5      116.71      212.45     53.55 o 
  -5  17   5       64.84       72.43     45.43 o 
  -4  17   5      514.87      551.06     60.44 o 
  -3  17   5     1015.35     1110.91     64.73 o 
  -2  17   5     1967.67     1949.31     70.46 o 
  -1  17   5        4.71       -6.29     33.61 o 
   0  17   5      245.11      226.17     43.56 o 
   1  17   5      194.33      226.46     55.19 o 
   2  17   5     1168.89     1050.50     78.36 o 
   3  17   5      234.50      178.71     53.90 o 
   4  17   5      152.30      146.24     54.39 o 
   5  17   5      301.45      223.30     67.10 o 
   6  17   5      413.75      429.65     67.51 o 
  -4  18   5       15.17      115.69     49.85 o 
  -3  18   5        1.66       76.98     46.72 o 
  -2  18   5      157.33      191.39     41.63 o 
  -1  18   5       86.17      108.44     39.68 o 
   0  18   5       77.21       58.90     47.16 o 
   1  18   5        5.33       -3.38     56.07 o 
   2  18   5      164.06      215.43     56.87 o 
   3  18   5       95.33       61.79     59.29 o 
 -16   0   6     1055.39     1169.70     97.48 o 
 -15   0   6        1.69       -5.20     73.27 o 
 -14   0   6     1076.49     1008.13    119.07 o 
 -13   0   6        5.01      -13.61     70.68 o 
 -12   0   6     3142.49     2874.22    151.16 o 
 -11   0   6      150.40      132.25     33.32 o 
 -10   0   6     3684.83     3777.23     90.99 o 
  -9   0   6    16097.91    16014.38    231.92 o 
  -8   0   6     8179.63     8285.01    136.63 o 
  -7   0   6     2714.00     2374.74     63.65 o 
  -6   0   6     4410.27     4287.98    117.83 o 
  -5   0   6    12743.49    13253.17    182.78 o 
  -4   0   6    22045.03    23105.15    293.46 o 
  -3   0   6    12317.77    11122.20    151.26 o 
  -2   0   6    32154.41    32685.13    518.32 o 
  -1   0   6    13502.87    14744.05    424.10 o 
   0   0   6      518.36      792.06     66.09 o 
   1   0   6    92755.20    87161.84   1591.84 o 
   2   0   6       16.44        5.40     31.68 o 
   3   0   6     4707.95     5644.60    200.17 o 
   4   0   6     5026.82     4255.88    175.57 o 
   5   0   6      156.45      133.02     78.49 o 
   6   0   6     7656.80     7570.79    259.28 o 
   7   0   6       61.17      100.67     35.53 o 
   8   0   6       32.84      -37.89     30.70 o 
   9   0   6      192.92      247.02     61.26 o 
  10   0   6     8476.31     8571.33    254.19 o 
  11   0   6      394.36      368.28     72.98 o 
  12   0   6      569.31      625.01     88.02 o 
  13   0   6      355.54      442.51    109.33 o 
  14   0   6      761.05      940.26    245.79 o 
  15   0   6      859.52      950.62    120.08 o 
 -16   1   6       56.88       64.23     44.93 o 
 -15   1   6       20.57        2.62     39.37 o 
 -14   1   6      505.35      499.36     48.23 o 
 -13   1   6      363.54      502.36     54.93 o 
 -12   1   6      576.05      566.91     38.64 o 
 -11   1   6     1576.43     1636.87     44.80 o 
 -10   1   6        0.93       17.97     22.26 o 
  -9   1   6     1220.88     1297.94     37.83 o 
  -8   1   6     7246.77     7411.96     90.20 o 
  -7   1   6    15648.97    16189.85    159.32 o 
  -6   1   6     1177.67     1395.00     32.86 o 
  -5   1   6      544.83      700.86     27.69 o 
  -4   1   6    10819.00     9645.29    117.32 o 
  -3   1   6     4523.57     4877.10     70.05 o 
  -2   1   6        1.78        0.83      7.48 o 
  -1   1   6     5867.88     6036.30     64.19 o 
   0   1   6    16258.15    16468.03    203.93 o 
   1   1   6      325.34      271.94     30.25 o 
   2   1   6     5094.53     5073.11     99.77 o 
   3   1   6     1108.32     1324.47     85.57 o 
   4   1   6     2025.60     2240.44     86.44 o 
   5   1   6    25820.03    26246.94    436.96 o 
   6   1   6      125.58      144.72     33.92 o 
   7   1   6     1918.96     1913.19     59.58 o 
   8   1   6     1374.65     1302.54     53.23 o 
   9   1   6     2368.81     2228.30     72.15 o 
  10   1   6       22.71      -17.28     37.43 o 
  11   1   6      139.20      123.21     44.39 o 
  12   1   6      199.77      222.99     56.23 o 
  13   1   6       36.36        7.88     55.42 o 
  14   1   6      252.44      157.19     56.03 o 
  15   1   6       80.90       17.24     74.26 o 
 -15   2   6      248.97      224.93     45.39 o 
 -14   2   6        5.70       -7.27     36.02 o 
 -13   2   6      101.78       59.59     37.41 o 
 -12   2   6       73.58       45.01     28.04 o 
 -11   2   6      376.86      435.38     31.42 o 
 -10   2   6     2047.22     1957.37     51.49 o 
  -9   2   6      609.63      657.06     33.26 o 
  -8   2   6      543.58      550.72     29.89 o 
  -7   2   6    11487.97    11704.33    149.25 o 
  -6   2   6     3138.21     3056.04     70.69 o 
  -5   2   6       66.48      103.44     15.92 o 
  -4   2   6      144.10      187.55     15.50 o 
  -3   2   6     3332.66     3036.42     39.45 o 
  -2   2   6        8.26        0.83      9.09 o 
  -1   2   6    15377.35    15914.81    149.73 o 
   0   2   6      322.45      342.56     15.81 o 
   1   2   6     7985.33     8661.84    130.82 o 
   2   2   6    15223.36    14488.77    207.14 o 
   3   2   6     8185.76     8817.26    160.31 o 
   4   2   6     6311.51     6623.49    115.54 o 
   5   2   6       19.21       15.67     38.11 o 
   6   2   6     3720.01     3699.33     89.17 o 
   7   2   6     1624.88     1773.02     56.31 o 
   8   2   6        3.93      -39.29     26.20 o 
   9   2   6        3.42       16.19     32.00 o 
  10   2   6      279.30      293.81     45.94 o 
  11   2   6     4041.72     4019.16    139.45 o 
  12   2   6       11.23        9.43     43.48 o 
  13   2   6       64.71      108.62     49.70 o 
  14   2   6        1.37       50.12     61.53 o 
 -15   3   6      950.38      881.98     76.13 o 
 -14   3   6       74.38       76.30     39.73 o 
 -13   3   6     1114.63     1258.79     50.89 o 
 -12   3   6     2843.55     2861.06     68.30 o 
 -11   3   6       17.12       33.27     27.02 o 
 -10   3   6     1454.18     1350.60     43.05 o 
  -9   3   6       61.28       94.64     26.41 o 
  -8   3   6     4975.98     4978.95     80.46 o 
  -7   3   6     7231.17     7755.02    100.60 o 
  -6   3   6     5544.50     5301.03     71.02 o 
  -5   3   6      133.32       84.86     16.47 o 
  -4   3   6      781.58     1076.18     25.98 o 
  -3   3   6    21679.76    21999.16    219.68 o 
  -2   3   6     6573.42     6282.97     65.68 o 
  -1   3   6     2203.59     2743.37     39.37 o 
   0   3   6      761.73      731.66     21.14 o 
   1   3   6      108.91       56.73     13.90 o 
   2   3   6      194.42      480.27     26.16 o 
   3   3   6     4555.88     3985.50     76.23 o 
   4   3   6       37.76       87.37     21.23 o 
   5   3   6      975.99      999.71     39.79 o 
   6   3   6     4506.41     4207.10    152.37 o 
   7   3   6    12767.35    12550.56    247.26 o 
   8   3   6       98.51      132.34     35.76 o 
   9   3   6     1903.13     1808.21     66.93 o 
  10   3   6     1806.56     1818.63     69.48 o 
  11   3   6      558.83      622.43     81.12 o 
  12   3   6     1482.30     1498.39     94.54 o 
  13   3   6       88.56       89.11     58.27 o 
  14   3   6       46.70       85.06     69.49 o 
 -15   4   6      692.89      791.87     75.12 o 
 -14   4   6      209.57      221.24     55.15 o 
 -13   4   6     3847.14     3739.63     80.65 o 
 -12   4   6      266.00      312.39     34.67 o 
 -11   4   6      229.83      279.33     31.54 o 
 -10   4   6     2004.73     2062.73     55.56 o 
  -9   4   6        0.51      -19.37     24.90 o 
  -8   4   6      126.65       59.16     24.16 o 
  -7   4   6       33.63       37.55     20.00 o 
  -6   4   6      491.15      440.11     24.03 o 
  -5   4   6       60.91       80.95     15.48 o 
  -4   4   6      411.20      362.47     19.13 o 
  -3   4   6      233.86      293.15     16.94 o 
  -2   4   6      599.12      678.21     20.55 o 
  -1   4   6      832.25      792.90     21.89 o 
   0   4   6     6799.55     6080.91     72.45 o 
   1   4   6     9595.17    10083.24    116.35 o 
   2   4   6      944.13     1140.91     35.53 o 
   3   4   6    11811.83    11692.07    158.96 o 
   4   4   6      505.01      650.03     62.09 o 
   5   4   6      265.41      288.82     27.62 o 
   6   4   6       69.82       71.35     24.54 o 
   7   4   6      482.28      474.67     37.45 o 
   8   4   6      414.55      522.56     41.21 o 
   9   4   6       11.98       60.31     35.68 o 
  10   4   6      645.57      577.72     46.64 o 
  11   4   6      275.86      180.41     57.50 o 
  12   4   6     1973.31     2195.80    113.49 o 
  13   4   6      441.28      355.55     90.01 o 
  14   4   6      187.78      299.73     74.03 o 
 -15   5   6     1816.55     1893.31    100.01 o 
 -14   5   6       17.60       46.53     38.69 o 
 -13   5   6      204.76      288.93     43.36 o 
 -12   5   6     2982.46     2796.11     73.48 o 
 -11   5   6      812.58      777.55     44.46 o 
 -10   5   6      271.32      336.87     31.64 o 
  -9   5   6      102.51       51.01     19.95 o 
  -8   5   6     8308.18     8245.75    104.67 o 
  -7   5   6      108.92      141.03     22.71 o 
  -6   5   6      115.75      112.56     18.61 o 
  -5   5   6      347.43      292.62     21.24 o 
  -4   5   6     1495.21     1394.27     35.64 o 
  -3   5   6      517.39      698.68     24.62 o 
  -2   5   6    10574.44    10379.68    108.40 o 
  -1   5   6     7466.20     7275.98     80.80 o 
   0   5   6      165.30      160.08     16.92 o 
   1   5   6    17425.86    17846.18    193.54 o 
   2   5   6     4097.56     4498.42     65.33 o 
   3   5   6     6905.24     6790.89    102.82 o 
   4   5   6     7361.76     7607.49    127.86 o 
   5   5   6     7899.90     7669.13    125.53 o 
   6   5   6     2275.95     2223.38     81.47 o 
   7   5   6       82.96       20.64     28.68 o 
   8   5   6      755.28      719.20     46.06 o 
   9   5   6     1028.24     1189.38     56.11 o 
  10   5   6      944.37     1143.32     78.71 o 
  11   5   6     1032.11     1080.63     69.57 o 
  12   5   6      148.35      203.26     63.52 o 
  13   5   6     1085.83     1231.36    128.46 o 
  14   5   6      940.11     1018.54    100.06 o 
 -15   6   6     1329.63     1388.04     92.31 o 
 -14   6   6      792.82      790.52     57.84 o 
 -13   6   6      405.84      460.86     47.73 o 
 -12   6   6      504.19      621.26     55.53 o 
 -11   6   6     2175.37     2195.46     72.05 o 
 -10   6   6     1153.05     1262.96     48.61 o 
  -9   6   6        2.79       24.16     23.65 o 
  -8   6   6     2166.28     2225.45     51.92 o 
  -7   6   6      963.13      940.81     32.16 o 
  -6   6   6     7665.84     7427.10     87.47 o 
  -5   6   6     2563.89     2780.87     49.43 o 
  -4   6   6     2562.60     2572.21     47.57 o 
  -3   6   6     1114.95     1106.98     32.26 o 
  -2   6   6     7183.83     7007.12     84.53 o 
  -1   6   6     2772.48     2688.13     43.52 o 
   0   6   6       45.24      101.93     21.62 o 
   1   6   6      330.17      503.29     39.31 o 
   2   6   6      870.77      937.83     30.55 o 
   3   6   6     5367.78     4899.27     82.18 o 
   4   6   6     3236.26     3725.24     63.41 o 
   5   6   6     2617.14     2457.33     57.20 o 
   6   6   6       11.05       22.43     25.68 o 
   7   6   6      678.51      732.35     43.86 o 
   8   6   6       53.34       84.40     38.45 o 
   9   6   6     1805.96     1811.63     77.53 o 
  10   6   6      874.16      867.85     85.35 o 
  11   6   6       48.78       54.20     53.50 o 
  12   6   6      615.61      761.71     80.92 o 
  13   6   6      756.96      690.54     85.41 o 
  14   6   6       52.17      -10.55     63.92 o 
 -14   7   6     2220.37     2274.51    121.90 o 
 -13   7   6        5.19       18.04     58.37 o 
 -12   7   6      411.48      469.80     63.50 o 
 -11   7   6     1634.03     1686.75     71.93 o 
 -10   7   6     2092.29     2089.27     63.92 o 
  -9   7   6      249.09      216.34     29.33 o 
  -8   7   6      842.94      851.66     33.43 o 
  -7   7   6     3721.90     3673.67     59.46 o 
  -6   7   6      222.21      301.16     24.94 o 
  -5   7   6    12642.69    12558.62    143.32 o 
  -4   7   6      302.87      317.77     24.47 o 
  -3   7   6      841.33      868.00     28.09 o 
  -2   7   6     3815.16     4001.19     57.55 o 
  -1   7   6     5222.41     5080.75     65.99 o 
   0   7   6     2093.78     2230.19     54.32 o 
   1   7   6       79.34      110.97     17.70 o 
   2   7   6     1824.60     1631.73     49.05 o 
   3   7   6     2776.22     2713.14     55.30 o 
   4   7   6    11856.48    12208.74    145.17 o 
   5   7   6      226.23      220.16     32.10 o 
   6   7   6       30.99       24.07     34.58 o 
   7   7   6       69.27       91.82     39.45 o 
   8   7   6     1810.76     1672.80     74.08 o 
   9   7   6      603.53      671.86     57.21 o 
  10   7   6       43.88       33.42     42.67 o 
  11   7   6     2156.62     2061.19     93.77 o 
  12   7   6     1016.71      929.26    112.38 o 
  13   7   6     1309.47     1379.48    125.93 o 
 -14   8   6      503.09      369.92     52.64 o 
 -13   8   6      346.57      309.56     47.43 o 
 -12   8   6        2.46      -33.77     27.38 o 
 -11   8   6      170.94      156.79     35.54 o 
 -10   8   6      619.86      658.98     43.83 o 
  -9   8   6       40.36       58.68     29.42 o 
  -8   8   6     5458.16     5316.38     88.23 o 
  -7   8   6      698.21      750.76     34.00 o 
  -6   8   6        1.43       42.79     21.57 o 
  -5   8   6     6261.98     6357.83     90.28 o 
  -4   8   6      279.25      301.60     31.73 o 
  -3   8   6     4406.10     4038.27     64.96 o 
  -2   8   6     1229.71     1286.61     32.53 o 
  -1   8   6     6619.25     6932.20     80.26 o 
   0   8   6      104.23      114.09     18.20 o 
   1   8   6     2042.72     1804.81     43.82 o 
   2   8   6     1863.34     1792.13     54.41 o 
   3   8   6      208.46      248.76     23.62 o 
   4   8   6      913.34      896.37     36.55 o 
   5   8   6     2159.23     1851.26     64.88 o 
   6   8   6     1679.11     1703.46     64.68 o 
   7   8   6      204.62      256.25     43.70 o 
   8   8   6      462.22      485.18     51.66 o 
   9   8   6      264.78      306.46     49.82 o 
  10   8   6     1464.14     1590.85     82.32 o 
  11   8   6      193.59      265.60     55.79 o 
  12   8   6        0.08      -43.08     57.99 o 
  13   8   6      551.39      747.46    164.73 o 
 -14   9   6      397.09      404.71     53.94 o 
 -13   9   6     1605.26     1641.54     84.32 o 
 -12   9   6      875.13      871.21     52.71 o 
 -11   9   6      311.43      304.50     40.30 o 
 -10   9   6      294.62      270.43     37.81 o 
  -9   9   6     6706.89     6411.69    112.80 o 
  -8   9   6     5136.26     4981.54     94.30 o 
  -7   9   6       80.84       33.59     27.55 o 
  -6   9   6     2104.20     2195.40     65.66 o 
  -5   9   6      450.45      477.51     28.42 o 
  -4   9   6     1073.99     1112.90     36.28 o 
  -3   9   6     1003.14      936.15     30.63 o 
  -2   9   6      396.94      382.08     23.42 o 
  -1   9   6      193.94      180.73     20.46 o 
   0   9   6    15402.83    14229.40    150.53 o 
   1   9   6       32.99       33.96     19.24 o 
   2   9   6     1835.75     1878.07     47.39 o 
   3   9   6     2099.93     2263.10     58.35 o 
   4   9   6     2840.70     2916.91     80.32 o 
   5   9   6     2545.51     2325.17     73.40 o 
   6   9   6       22.97       51.64     33.16 o 
   7   9   6       48.06       -6.09     32.04 o 
   8   9   6      434.96      532.01     49.01 o 
   9   9   6     1631.43     1804.10     85.67 o 
  10   9   6     2954.59     3018.26    109.10 o 
  11   9   6      172.59      105.23     51.02 o 
  12   9   6       19.25       21.27     49.56 o 
  13   9   6      873.16      966.22    128.88 o 
 -13  10   6       79.19       52.01     39.25 o 
 -12  10   6      991.65      784.26     53.46 o 
 -11  10   6       70.02       70.45     35.22 o 
 -10  10   6        6.82       15.18     33.29 o 
  -9  10   6       95.95       59.57     32.80 o 
  -8  10   6     2443.33     2474.50     69.08 o 
  -7  10   6      407.65      469.46     35.70 o 
  -6  10   6       23.23      -39.45     26.30 o 
  -5  10   6      131.00      104.39     27.49 o 
  -4  10   6      250.10      208.69     25.37 o 
  -3  10   6     2334.55     2369.69     62.06 o 
  -2  10   6     2164.50     2226.68     45.03 o 
  -1  10   6        6.40       -4.29     16.91 o 
   0  10   6        6.45       16.72     20.01 o 
   1  10   6     4993.48     5035.27     75.32 o 
   2  10   6      104.45       91.78     28.54 o 
   3  10   6     1448.55     1336.24     48.96 o 
   4  10   6     2550.87     2464.94     76.18 o 
   5  10   6     2746.25     2742.78    109.17 o 
   6  10   6      305.53      314.11     40.60 o 
   7  10   6      103.25      141.34     37.59 o 
   8  10   6      112.57       85.89     39.31 o 
   9  10   6       82.76       89.59     42.63 o 
  10  10   6      458.84      449.58     53.39 o 
  11  10   6        6.47      -59.59     39.73 o 
  12  10   6        0.60      -16.41     60.10 o 
 -12  11   6       19.98       31.30     37.42 o 
 -11  11   6      515.79      523.58     46.90 o 
 -10  11   6     1335.60     1351.46     69.88 o 
  -9  11   6        0.87        8.59     32.47 o 
  -8  11   6       25.94       49.99     31.41 o 
  -7  11   6     5012.18     5024.99     97.82 o 
  -6  11   6     1011.56     1063.60     42.82 o 
  -5  11   6      219.69      272.03     30.16 o 
  -4  11   6      825.40      871.37     41.55 o 
  -3  11   6       13.70      -32.43     21.62 o 
  -2  11   6     1752.10     1762.36     44.65 o 
  -1  11   6     1009.03     1071.58     38.26 o 
   0  11   6      883.25      894.04     51.74 o 
   1  11   6       45.33       87.72     30.73 o 
   2  11   6     1796.01     1847.20     59.31 o 
   3  11   6     3344.00     3259.59     69.52 o 
   4  11   6        7.57       28.20     32.20 o 
   5  11   6     1334.45     1385.43     62.54 o 
   6  11   6       15.81       -5.65     33.07 o 
   7  11   6      362.32      327.94     45.89 o 
   8  11   6      659.39      611.98     54.63 o 
   9  11   6      531.35      489.67     54.10 o 
  10  11   6       13.21       41.54     43.53 o 
  11  11   6      166.80       63.42     47.51 o 
  12  11   6      837.08      817.65     71.87 o 
 -12  12   6        1.11       -1.41     39.32 o 
 -11  12   6      239.83      192.30     42.13 o 
 -10  12   6     1232.63     1259.04     59.72 o 
  -9  12   6      483.31      545.65     45.99 o 
  -8  12   6        1.53      -45.40     30.27 o 
  -7  12   6      218.01      198.17     36.52 o 
  -6  12   6     4507.37     4719.53     91.11 o 
  -5  12   6      322.18      313.85     31.26 o 
  -4  12   6      836.97      769.73     55.65 o 
  -3  12   6        1.63       -2.58     18.92 o 
  -2  12   6     1322.88     1385.03     42.61 o 
  -1  12   6      381.04      357.49     36.39 o 
   0  12   6      960.39      983.57     43.95 o 
   1  12   6     3575.24     3400.92     80.18 o 
   2  12   6       12.49       49.16     26.73 o 
   3  12   6     1093.80     1194.56     50.90 o 
   4  12   6       27.44       20.29     32.87 o 
   5  12   6     2854.45     2578.90     83.70 o 
   6  12   6      258.56      186.47     39.51 o 
   7  12   6       22.83       93.59     39.82 o 
   8  12   6      107.94       22.71     51.92 o 
   9  12   6      792.26      775.37     61.34 o 
  10  12   6      107.01      120.37     50.76 o 
  11  12   6      876.41      995.03     75.05 o 
 -11  13   6       69.10       77.83     40.90 o 
 -10  13   6       11.04       19.35     35.71 o 
  -9  13   6      843.37      865.30     53.22 o 
  -8  13   6      912.44      869.70     50.33 o 
  -7  13   6      936.46      978.41     56.66 o 
  -6  13   6      301.50      274.98     40.31 o 
  -5  13   6       36.28       21.75     23.08 o 
  -4  13   6        0.34       28.63     26.27 o 
  -3  13   6      421.39      385.02     33.54 o 
  -2  13   6      188.12      205.34     32.09 o 
  -1  13   6      323.91      341.37     34.69 o 
   0  13   6      123.58      137.35     29.28 o 
   1  13   6      241.08      266.13     31.81 o 
   2  13   6      113.35      197.06     34.77 o 
   3  13   6       96.14       59.33     33.77 o 
   4  13   6      634.00      706.18     53.47 o 
   5  13   6      566.00      646.94     53.56 o 
   6  13   6      530.15      429.79     50.02 o 
   7  13   6      313.60      337.28     55.65 o 
   8  13   6      180.15      304.21     56.82 o 
   9  13   6       59.77       60.48     46.81 o 
  10  13   6       92.24      135.35     50.38 o 
 -10  14   6     1359.63     1457.89    138.98 o 
  -9  14   6      458.09      395.17     55.84 o 
  -8  14   6      113.51      114.91     32.22 o 
  -7  14   6     1468.35     1465.76     75.04 o 
  -6  14   6      871.28      870.11     49.57 o 
  -5  14   6      162.83      158.44     31.69 o 
  -4  14   6      677.16      540.87     45.01 o 
  -3  14   6       44.98       55.01     29.91 o 
  -2  14   6       63.03       43.90     30.76 o 
  -1  14   6      490.33      513.88     40.24 o 
   0  14   6      360.23      359.64     37.17 o 
   1  14   6      150.95      172.94     35.91 o 
   2  14   6      219.23      136.73     36.53 o 
   3  14   6      432.20      405.21     51.13 o 
   4  14   6       55.22       14.48     36.13 o 
   5  14   6     1302.28     1190.62     66.81 o 
   6  14   6     1460.58     1224.35     68.70 o 
   7  14   6      125.99       63.13     42.54 o 
   8  14   6      167.42       81.72     36.91 o 
   9  14   6      634.50      708.73     64.82 o 
  -9  15   6      532.39      504.68     66.53 o 
  -8  15   6      253.81      279.93     48.92 o 
  -7  15   6     1038.37     1045.74     63.23 o 
  -6  15   6      208.77      229.51     47.86 o 
  -5  15   6     1538.34     1576.46     75.08 o 
  -4  15   6     1086.57     1116.36     70.15 o 
  -3  15   6      253.21      421.79     57.11 o 
  -2  15   6      171.90      203.64     35.61 o 
  -1  15   6      314.13      388.78     39.91 o 
   0  15   6     1468.85     1487.78     68.23 o 
   1  15   6      968.22     1081.36     55.68 o 
   2  15   6        9.80      -69.86     55.65 o 
   3  15   6      735.21      703.26     63.68 o 
   4  15   6      892.59      975.87     63.52 o 
   5  15   6      100.93       93.86     49.82 o 
   6  15   6      242.44      355.17     51.15 o 
   7  15   6       21.37       33.82     42.46 o 
   8  15   6      788.58      974.74     93.32 o 
  -8  16   6      173.41      211.07     53.37 o 
  -7  16   6     1187.96     1016.74     71.26 o 
  -6  16   6      114.40      102.96     44.17 o 
  -5  16   6       44.38       31.93     41.78 o 
  -4  16   6      197.98      251.75     43.32 o 
  -3  16   6      681.59      722.11     52.93 o 
  -2  16   6     1191.68     1170.27     56.56 o 
  -1  16   6      325.16      375.51     40.86 o 
   0  16   6       28.38       31.46     35.99 o 
   1  16   6       74.41       58.26     39.91 o 
   2  16   6     1925.14     1821.53    101.79 o 
   3  16   6        7.72       85.44     49.50 o 
   4  16   6      210.56      154.74     51.96 o 
   5  16   6      223.11      169.82     52.37 o 
   6  16   6      397.18      378.14     57.25 o 
   7  16   6      199.30      202.60     63.37 o 
  -6  17   6      135.79      141.64     51.05 o 
  -5  17   6      171.25       73.95     47.32 o 
  -4  17   6     1071.57     1040.96     69.56 o 
  -3  17   6      231.40      197.01     44.83 o 
  -2  17   6      169.36      213.68     40.59 o 
  -1  17   6      250.89      270.16     42.06 o 
   0  17   6      266.59      274.82     47.94 o 
   1  17   6        7.43      -36.24     58.08 o 
   2  17   6      332.29      312.61     74.98 o 
   3  17   6      144.14      232.46     63.08 o 
   4  17   6        6.65      -67.30     44.86 o 
   5  17   6        0.47      -61.03     61.65 o 
  -4  18   6      304.29      323.74     57.18 o 
  -3  18   6     2048.66     2079.76     93.95 o 
  -2  18   6        1.17      -62.19     41.46 o 
  -1  18   6       42.37       45.02     38.88 o 
   0  18   6      576.36      665.28    131.53 o 
   1  18   6      671.27      802.11     83.37 o 
   2  18   6      924.47     1099.08     82.20 o 
   3  18   6       29.61        1.18     49.97 o 
 -15   1   7      117.03       96.25     42.66 o 
 -14   1   7      660.14      545.96     50.64 o 
 -13   1   7     2504.55     2552.41     80.36 o 
 -12   1   7     5069.41     5152.16    107.43 o 
 -11   1   7      396.88      444.11     32.09 o 
 -10   1   7      133.34       98.09     24.42 o 
  -9   1   7       89.13       61.17     22.26 o 
  -8   1   7    30653.29    30240.18    294.65 o 
  -7   1   7     2035.29     1950.95     42.36 o 
  -6   1   7       35.64       19.94     12.31 o 
  -5   1   7    16742.37    15998.49    161.50 o 
  -4   1   7    19090.21    18841.77    196.39 o 
  -3   1   7    13022.80    13164.46    131.03 o 
  -2   1   7     2665.27     2085.30     42.62 o 
  -1   1   7       51.04      179.15     17.81 o 
   0   1   7      428.70      593.93     44.10 o 
   1   1   7     9479.25     9341.72    142.79 o 
   2   1   7     3020.65     3239.22    111.74 o 
   3   1   7     8367.73     8052.85    189.57 o 
   4   1   7     2924.21     3152.34    135.79 o 
   5   1   7    22156.67    22895.31    388.47 o 
   6   1   7      212.28       91.90     29.53 o 
   7   1   7     7647.67     7729.40    140.21 o 
   8   1   7     2923.10     3096.03     80.83 o 
   9   1   7      582.14      517.07     49.47 o 
  10   1   7     1996.66     2088.26     86.20 o 
  11   1   7      864.55      759.53     62.72 o 
  12   1   7       11.89       11.39     44.49 o 
  13   1   7       32.85       32.76     48.52 o 
  14   1   7     1014.04     1066.02     84.01 o 
 -15   2   7      577.04      609.59     53.84 o 
 -14   2   7     1207.06     1194.45     62.38 o 
 -13   2   7     2549.29     2317.22     65.16 o 
 -12   2   7        2.60       36.55     29.26 o 
 -11   2   7      242.03      216.03     28.59 o 
 -10   2   7      834.39      952.82     43.36 o 
  -9   2   7     3330.93     3481.32     69.80 o 
  -8   2   7       40.18       11.87     21.97 o 
  -7   2   7    17541.68    17558.05    206.69 o 
  -6   2   7     7531.41     7250.33     95.73 o 
  -5   2   7       24.15        1.62     16.38 o 
  -4   2   7       23.83       22.93      9.69 o 
  -3   2   7     1238.25     1496.46     26.62 o 
  -2   2   7    13837.24    13796.36    133.51 o 
  -1   2   7     9558.00    10040.46    100.72 o 
   0   2   7    17135.42    16635.29    175.79 o 
   1   2   7     7080.57     7651.36    203.03 o 
   2   2   7       36.81      -13.73     23.14 o 
   3   2   7     3945.29     3627.75     74.02 o 
   4   2   7       52.88       94.70     25.49 o 
   5   2   7     2332.69     2239.70     75.83 o 
   6   2   7     1842.18     1742.46     72.12 o 
   7   2   7      893.36      908.32     44.94 o 
   8   2   7     1577.10     1482.58     80.68 o 
   9   2   7      113.10      117.96     33.50 o 
  10   2   7      286.34      258.91     47.24 o 
  11   2   7      390.14      313.66     61.12 o 
  12   2   7       54.92        6.23     42.74 o 
  13   2   7      379.60      450.36     67.39 o 
  14   2   7        5.46      -30.38     60.48 o 
 -15   3   7        0.13      -28.93     48.54 o 
 -14   3   7        3.52      -37.14     38.68 o 
 -13   3   7      521.05      530.11     51.12 o 
 -12   3   7        4.64       32.92     29.26 o 
 -11   3   7       49.89       99.89     28.65 o 
 -10   3   7      130.13      103.76     26.93 o 
  -9   3   7      109.17       38.97     27.33 o 
  -8   3   7      645.58      614.31     36.37 o 
  -7   3   7      537.15      507.47     27.86 o 
  -6   3   7      680.78      767.16     31.50 o 
  -5   3   7       91.90       63.07     14.84 o 
  -4   3   7     5655.67     5945.67     70.55 o 
  -3   3   7     1780.99     1836.65     40.95 o 
  -2   3   7       27.87       27.51     10.28 o 
  -1   3   7     4824.77     4925.89     64.67 o 
   0   3   7     5823.23     6436.28     75.31 o 
   1   3   7      155.35      106.00     16.31 o 
   2   3   7     1982.13     2052.33    105.59 o 
   3   3   7       12.08       26.65     19.84 o 
   4   3   7     6404.95     6624.12    117.20 o 
   5   3   7     4451.26     4854.98     96.17 o 
   6   3   7       19.05        1.09     23.96 o 
   7   3   7      499.62      548.29     59.76 o 
   8   3   7     1761.51     1734.83     64.68 o 
   9   3   7      150.26      174.21     35.22 o 
  10   3   7        7.34      -42.37     35.15 o 
  11   3   7        4.58       21.00     42.05 o 
  12   3   7      314.94      184.34     50.42 o 
  13   3   7      573.04      386.21     72.76 o 
  14   3   7       31.55       15.54     61.22 o 
 -15   4   7     1669.78     1700.79     94.96 o 
 -14   4   7      305.40      184.24     54.20 o 
 -13   4   7      187.69      171.33     35.47 o 
 -12   4   7     1046.57     1095.40     48.47 o 
 -11   4   7     4016.34     3843.85     77.74 o 
 -10   4   7     4064.55     4090.15     77.26 o 
  -9   4   7      250.64      187.88     28.22 o 
  -8   4   7     2086.49     2192.33     60.31 o 
  -7   4   7     1015.58     1066.76     35.45 o 
  -6   4   7     2153.14     2336.31     47.08 o 
  -5   4   7        2.72       15.03     14.38 o 
  -4   4   7      182.35      176.92     16.65 o 
  -3   4   7     2125.33     1883.06     35.60 o 
  -2   4   7    18484.30    18439.30    185.19 o 
  -1   4   7     1747.46     1899.00     35.79 o 
   0   4   7     3249.77     3279.78     48.28 o 
   1   4   7      425.67      501.38     22.45 o 
   2   4   7     3833.54     3704.87     67.02 o 
   3   4   7      379.20      453.15     30.19 o 
   4   4   7     2111.91     2279.10     54.32 o 
   5   4   7       18.51       -7.49     17.92 o 
   6   4   7      596.12      492.37     35.20 o 
   7   4   7     2890.73     3037.04     99.65 o 
   8   4   7     1202.33     1286.67     62.00 o 
   9   4   7     4014.74     3857.80    126.60 o 
  10   4   7        2.97       -7.46     31.97 o 
  11   4   7      497.07      523.01     69.25 o 
  12   4   7      170.19      164.08     59.80 o 
  13   4   7        7.39      -81.46     59.39 o 
  14   4   7        0.64      -44.51     60.71 o 
 -15   5   7     1555.13     1337.24     87.62 o 
 -14   5   7      620.74      518.22     51.54 o 
 -13   5   7     1958.93     1911.10     86.14 o 
 -12   5   7        0.83        2.64     28.89 o 
 -11   5   7     5734.12     5677.16    104.09 o 
 -10   5   7      538.38      563.78     38.58 o 
  -9   5   7     6222.42     6230.18     90.19 o 
  -8   5   7     1002.47     1004.99     37.40 o 
  -7   5   7     6355.77     5894.22     77.16 o 
  -6   5   7    16809.58    16207.06    159.42 o 
  -5   5   7     4828.47     4928.92     67.95 o 
  -4   5   7     1518.59     1575.21     35.75 o 
  -3   5   7     4979.88     4770.96     65.81 o 
  -2   5   7    13789.34    13607.92    137.04 o 
  -1   5   7    10137.74    10449.34    109.13 o 
   0   5   7     1177.86     1440.16     34.69 o 
   1   5   7     3395.14     3435.09     55.40 o 
   2   5   7     2550.43     2303.07     47.96 o 
   3   5   7     2284.91     2394.70     56.59 o 
   4   5   7    18024.84    17746.24    234.55 o 
   5   5   7      423.83      493.00     34.86 o 
   6   5   7      713.37      757.41     73.09 o 
   7   5   7     1765.79     1777.47     71.50 o 
   8   5   7     4146.04     4250.63    102.02 o 
   9   5   7       25.23      -15.27     34.72 o 
  10   5   7        0.79       30.18     47.08 o 
  11   5   7     1085.48     1232.43     89.64 o 
  12   5   7      365.79      365.21     69.53 o 
  13   5   7      851.61      898.50     99.88 o 
  14   5   7       65.99       14.31     66.15 o 
 -15   6   7       59.39       26.59     67.91 o 
 -14   6   7     3196.79     3271.76    138.11 o 
 -13   6   7      769.42      660.01     53.16 o 
 -12   6   7     1764.19     1958.08     89.70 o 
 -11   6   7     1164.05     1329.30     67.63 o 
 -10   6   7     2107.77     2320.07     60.37 o 
  -9   6   7      181.88      203.27     26.11 o 
  -8   6   7      440.29      480.55     28.27 o 
  -7   6   7     1468.97     1596.04     44.05 o 
  -6   6   7      252.32      292.35     22.93 o 
  -5   6   7     4232.98     4116.72     62.52 o 
  -4   6   7     2857.53     2738.64     62.21 o 
  -3   6   7     1779.36     1869.75     41.54 o 
  -2   6   7     1788.98     1949.08     38.44 o 
  -1   6   7    14761.03    13772.19    139.91 o 
   0   6   7     9687.34     9440.09    116.63 o 
   1   6   7      229.44      331.66     21.96 o 
   2   6   7     4854.12     4401.93     97.22 o 
   3   6   7     1365.42     1307.91     36.98 o 
   4   6   7      610.64      638.65     36.05 o 
   5   6   7     4977.80     5177.72     95.63 o 
   6   6   7      111.83       75.50     32.25 o 
   7   6   7      825.79      847.86     69.74 o 
   8   6   7        3.71      -22.82     33.91 o 
   9   6   7     2142.45     2242.82     86.53 o 
  10   6   7      130.13       84.50     72.94 o 
  11   6   7      920.04     1018.46     82.00 o 
  12   6   7     2153.53     2497.01    124.92 o 
  13   6   7      200.08      142.05     64.73 o 
 -14   7   7      213.23      232.18     47.91 o 
 -13   7   7      270.75      236.54     50.95 o 
 -12   7   7      262.71      236.30     52.70 o 
 -11   7   7      162.08      235.64     36.61 o 
 -10   7   7      863.99      855.78     45.43 o 
  -9   7   7      284.01      198.66     27.50 o 
  -8   7   7     4778.93     4768.46     72.09 o 
  -7   7   7     1400.92     1430.70     39.52 o 
  -6   7   7       13.34       -5.21     20.19 o 
  -5   7   7      508.46      514.27     29.16 o 
  -4   7   7     9784.32     9850.04    119.42 o 
  -3   7   7     5207.07     5325.30     71.70 o 
  -2   7   7      906.68      993.78     30.27 o 
  -1   7   7     2730.75     2585.75     50.53 o 
   0   7   7     1783.87     1688.65     42.49 o 
   1   7   7     2667.17     2663.73     48.67 o 
   2   7   7     2121.08     1977.07     63.55 o 
   3   7   7       57.12       91.70     20.80 o 
   4   7   7        6.36        2.18     14.08 o 
   5   7   7     2401.60     2616.01     74.98 o 
   6   7   7       30.64       17.60     39.94 o 
   7   7   7      785.59      698.21     71.44 o 
   8   7   7     1117.42     1070.93     63.37 o 
   9   7   7     2564.60     2577.24     94.31 o 
  10   7   7     1136.68     1101.55     70.45 o 
  11   7   7      527.89      508.46     71.05 o 
  12   7   7       16.08       54.33     72.33 o 
  13   7   7       32.86      131.31     68.94 o 
 -14   8   7      537.75      625.71     58.67 o 
 -13   8   7        4.43      -62.89     42.63 o 
 -12   8   7       84.83       63.56     34.11 o 
 -11   8   7      569.72      513.97     42.94 o 
 -10   8   7     2689.81     2943.86     75.83 o 
  -9   8   7     3274.53     3303.90     77.09 o 
  -8   8   7      153.56      131.72     27.66 o 
  -7   8   7      159.13      215.20     24.36 o 
  -6   8   7     5068.23     5173.63     77.44 o 
  -5   8   7     3175.40     3086.07     60.75 o 
  -4   8   7      443.19      437.54     28.85 o 
  -3   8   7      438.34      368.01     24.22 o 
  -2   8   7      911.56      908.87     31.04 o 
  -1   8   7    10152.03     9843.91    105.49 o 
   0   8   7     2323.79     2165.74     46.88 o 
   1   8   7        8.39      -15.08     18.14 o 
   2   8   7       27.58       31.25     20.57 o 
   3   8   7     8935.34     8737.38    123.49 o 
   4   8   7     5761.21     5722.73     94.92 o 
   5   8   7       65.40       84.05     35.36 o 
   6   8   7      361.90      375.33     41.80 o 
   7   8   7     1460.70     1422.04     68.75 o 
   8   8   7     1484.25     1476.37     74.20 o 
   9   8   7        1.41      -32.41     43.17 o 
  10   8   7        8.47      -26.95     42.35 o 
  11   8   7        0.53      -49.88     42.85 o 
  12   8   7      988.07      859.86     90.03 o 
  13   8   7       13.21      103.06     64.02 o 
 -13   9   7       11.96       18.31     35.83 o 
 -12   9   7       29.10       80.74     37.02 o 
 -11   9   7       16.74       43.57     34.16 o 
 -10   9   7      127.12      113.56     38.22 o 
  -9   9   7      270.01      256.23     36.34 o 
  -8   9   7      391.56      405.83     37.25 o 
  -7   9   7      237.20      255.28     33.62 o 
  -6   9   7      160.02      163.83     26.67 o 
  -5   9   7      661.06      594.47     33.71 o 
  -4   9   7        7.41      -32.11     22.16 o 
  -3   9   7      176.69      203.13     22.16 o 
  -2   9   7      122.25      138.00     20.29 o 
  -1   9   7     1349.66     1242.79     33.67 o 
   0   9   7       53.14       12.40     20.69 o 
   1   9   7      973.76     1055.72     35.36 o 
   2   9   7       19.53       13.45     20.53 o 
   3   9   7      278.43      224.58     27.70 o 
   4   9   7      473.80      422.08     32.38 o 
   5   9   7     1834.37     1822.52     82.92 o 
   6   9   7      624.54      593.13     46.85 o 
   7   9   7        2.08       41.12     33.61 o 
   8   9   7       14.27       14.32     36.11 o 
   9   9   7       33.14        1.78     43.53 o 
  10   9   7        2.67      -33.06     43.60 o 
  11   9   7      172.75      211.23     55.94 o 
  12   9   7       36.68       13.91     52.66 o 
 -13  10   7        6.12       26.81     39.82 o 
 -12  10   7       86.51      112.69     38.97 o 
 -11  10   7       13.67       51.64     35.68 o 
 -10  10   7      691.64      807.45     56.34 o 
  -9  10   7       70.11       34.44     32.28 o 
  -8  10   7     1166.99     1214.10     52.15 o 
  -7  10   7      989.89     1046.60     52.09 o 
  -6  10   7     3635.24     3547.23     71.04 o 
  -5  10   7     1207.71     1260.70     44.27 o 
  -4  10   7      701.01      669.32     49.51 o 
  -3  10   7      427.91      432.22     26.92 o 
  -2  10   7       20.17       15.10     19.90 o 
  -1  10   7     3456.07     3447.91     56.86 o 
   0  10   7     2017.94     1870.57     48.10 o 
   1  10   7        1.17        0.67     20.26 o 
   2  10   7       33.32       25.49     23.01 o 
   3  10   7     1339.36     1304.90     50.36 o 
   4  10   7        0.98        9.20     34.10 o 
   5  10   7      273.65      246.42     47.92 o 
   6  10   7        7.27      -51.46     34.31 o 
   7  10   7     1154.88     1138.23     61.15 o 
   8  10   7      456.91      513.35     66.54 o 
   9  10   7     1750.61     1527.03     72.81 o 
  10  10   7      206.06      173.48     47.08 o 
  11  10   7      175.97      118.12     48.33 o 
  12  10   7     1012.59     1009.27     84.28 o 
 -12  11   7      282.01      280.08     44.34 o 
 -11  11   7       10.08      -10.81     35.55 o 
 -10  11   7      440.72      501.36     45.25 o 
  -9  11   7      519.38      576.21     45.33 o 
  -8  11   7      734.63      764.71     49.18 o 
  -7  11   7      589.52      601.53     42.55 o 
  -6  11   7        5.65       19.22     25.52 o 
  -5  11   7     1644.06     1608.49     50.04 o 
  -4  11   7     1751.55     1785.78     51.74 o 
  -3  11   7     1603.69     1617.31     41.67 o 
  -2  11   7     3642.63     3498.85     58.99 o 
  -1  11   7       75.50       58.04     21.19 o 
   0  11   7     1424.95     1490.59     75.96 o 
   1  11   7     1686.76     1719.41     63.40 o 
   2  11   7      565.29      531.85     38.31 o 
   3  11   7      166.34      170.96     30.60 o 
   4  11   7      550.31      546.53     45.50 o 
   5  11   7      773.49      798.08     66.94 o 
   6  11   7        3.80       33.41     34.10 o 
   7  11   7      518.47      570.58     53.11 o 
   8  11   7      206.28      220.36     44.71 o 
   9  11   7      476.79      483.56     54.78 o 
  10  11   7      514.57      508.27     57.34 o 
  11  11   7      116.69      126.38     65.01 o 
 -12  12   7      863.10      832.73     57.97 o 
 -11  12   7        0.92        0.57     37.16 o 
 -10  12   7      275.20      215.23     41.14 o 
  -9  12   7     3903.80     3964.06     97.82 o 
  -8  12   7      723.45      687.56     46.36 o 
  -7  12   7     1620.31     1609.29     76.85 o 
  -6  12   7      937.13     1082.63     45.94 o 
  -5  12   7      148.29      105.57     28.23 o 
  -4  12   7      991.06     1002.68     47.35 o 
  -3  12   7      647.53      661.49     34.04 o 
  -2  12   7     1522.38     1592.20     45.09 o 
  -1  12   7     2210.07     2361.75     60.55 o 
   0  12   7      907.44      883.17     50.99 o 
   1  12   7     1263.89     1248.52     51.36 o 
   2  12   7     1803.39     1775.36     59.15 o 
   3  12   7     2448.05     2369.76     76.42 o 
   4  12   7      719.51      659.28     49.94 o 
   5  12   7      119.38      103.98     38.84 o 
   6  12   7     2598.64     2520.55     95.08 o 
   7  12   7       56.52       52.18     39.86 o 
   8  12   7      126.31      130.31     43.34 o 
   9  12   7      657.75      663.05     68.54 o 
  10  12   7     1033.05     1133.11     73.74 o 
 -11  13   7     1191.13     1217.20     64.67 o 
 -10  13   7        0.85      -48.58     34.96 o 
  -9  13   7     2898.96     2854.27     87.20 o 
  -8  13   7      802.95      847.00     62.87 o 
  -7  13   7      466.02      377.68     41.88 o 
  -6  13   7     1223.70     1254.74     96.25 o 
  -5  13   7     1264.67     1262.61     59.21 o 
  -4  13   7      102.37       82.14     28.28 o 
  -3  13   7      596.10      622.88     39.62 o 
  -2  13   7     2669.62     2615.72     76.62 o 
  -1  13   7     2131.93     2013.24     65.80 o 
   0  13   7      287.50      318.01     32.76 o 
   1  13   7     1745.37     1695.50     55.97 o 
   2  13   7     1755.81     1780.10     57.04 o 
   3  13   7        1.43       47.59     34.69 o 
   4  13   7     2725.77     2598.65     83.83 o 
   5  13   7      146.84      246.89     44.31 o 
   6  13   7       70.63       66.15     41.73 o 
   7  13   7     1726.25     1677.60     87.11 o 
   8  13   7     1735.94     1792.62     82.06 o 
   9  13   7       54.69       -3.06     45.78 o 
  10  13   7      339.10      366.52     60.77 o 
 -10  14   7      310.55      247.06     65.62 o 
  -9  14   7      229.36      301.30     44.86 o 
  -8  14   7      110.19       47.75     36.57 o 
  -7  14   7        4.87       57.68     35.20 o 
  -6  14   7     2306.64     2389.24     77.65 o 
  -5  14   7     2290.02     2125.28     61.57 o 
  -4  14   7        7.54       18.03     28.58 o 
  -3  14   7        2.76      -22.61     27.79 o 
  -2  14   7      856.88      899.36     46.86 o 
  -1  14   7     2994.54     2950.85     74.85 o 
   0  14   7       30.09       32.73     36.81 o 
   1  14   7      312.73      287.99     45.49 o 
   2  14   7      762.47      774.20     52.92 o 
   3  14   7     1198.55     1274.74     64.65 o 
   4  14   7     2092.55     2046.45     80.53 o 
   5  14   7      117.62      160.25     43.15 o 
   6  14   7       48.78       73.72     40.93 o 
   7  14   7     1027.68     1036.17     67.35 o 
   8  14   7      789.68      787.65     70.69 o 
   9  14   7        3.98       63.02     48.74 o 
  -9  15   7      691.84      719.45     54.82 o 
  -8  15   7       75.04      110.35     40.82 o 
  -7  15   7       32.54       45.41     44.24 o 
  -6  15   7       73.89       21.59     34.77 o 
  -5  15   7      447.11      538.11     76.11 o 
  -4  15   7      166.29      153.29     36.54 o 
  -3  15   7      412.78      483.35     42.13 o 
  -2  15   7      473.49      490.16     56.21 o 
  -1  15   7      955.52      918.57     52.27 o 
   0  15   7      358.99      393.45     43.17 o 
   1  15   7        2.58        9.47     33.16 o 
   2  15   7       83.11       62.60     43.87 o 
   3  15   7        0.59      -37.03     42.17 o 
   4  15   7       92.97      114.55     41.83 o 
   5  15   7       11.16      -36.63     37.24 o 
   6  15   7      274.58      275.45     50.58 o 
   7  15   7       19.64       11.17     59.02 o 
   8  15   7     1184.97     1213.22     78.55 o 
  -7  16   7       25.25        3.47     35.35 o 
  -6  16   7       52.08       24.24     37.35 o 
  -5  16   7       68.18       60.58     43.28 o 
  -4  16   7      450.72      363.03     46.67 o 
  -3  16   7     1253.73     1355.42     64.02 o 
  -2  16   7      221.16      226.91     38.82 o 
  -1  16   7      214.87      176.68     37.04 o 
   0  16   7     1164.08     1201.75     60.48 o 
   1  16   7       40.74      -21.29     42.99 o 
   2  16   7       74.54       50.53     45.75 o 
   3  16   7        2.90      -30.24     42.85 o 
   4  16   7        1.05       50.23     49.58 o 
   5  16   7        0.25       33.97     49.53 o 
   6  16   7      215.07      186.46     62.33 o 
  -6  17   7      176.92      314.97     56.05 o 
  -5  17   7      256.23      130.36     50.86 o 
  -4  17   7      340.39      360.89     55.80 o 
  -3  17   7     2346.97     2640.93     87.75 o 
  -2  17   7      731.46      738.62     52.44 o 
  -1  17   7      111.24      100.80     41.46 o 
   0  17   7      159.20      207.26     47.94 o 
   1  17   7     2168.71     2315.44    119.24 o 
   2  17   7      279.32      280.88     58.39 o 
   3  17   7       58.81       76.03     51.67 o 
   4  17   7       10.59       21.66     50.74 o 
  -2  18   7        3.51      -12.36     36.04 o 
  -1  18   7      781.18      838.74     60.85 o 
   0  18   7      493.58      487.26     65.97 o 
   1  18   7      167.18      117.38     55.64 o 
 -15   0   8      135.67      141.30     78.24 o 
 -14   0   8     1522.50     1716.13    289.11 o 
 -13   0   8     4165.34     4003.61    177.57 o 
 -12   0   8      163.63      199.11     45.84 o 
 -11   0   8     5041.53     4806.48    109.75 o 
 -10   0   8     2553.32     2775.12     99.89 o 
  -9   0   8     2055.95     2314.24     74.37 o 
  -8   0   8    17290.70    17298.02    246.03 o 
  -7   0   8    15687.95    15448.81    220.37 o 
  -6   0   8     3928.10     3959.44    102.36 o 
  -5   0   8     2407.22     2357.89     57.34 o 
  -4   0   8    30387.91    30412.12    586.21 o 
  -3   0   8     3195.24     3777.99     97.23 o 
  -2   0   8     1833.45     1765.17    134.99 o 
  -1   0   8      184.19      182.60     28.94 o 
   0   0   8     9302.70     8305.19    247.72 o 
   1   0   8    18410.95    17583.81    349.63 o 
   2   0   8    34869.05    32749.51    627.76 o 
   3   0   8     5348.72     4513.39    174.51 o 
   4   0   8     6004.66     6013.79    226.01 o 
   5   0   8    27662.90    26052.17    765.82 o 
   6   0   8    10337.93     9946.48    238.86 o 
   7   0   8       86.59       94.10     47.03 o 
   8   0   8     1348.62     1141.67     75.23 o 
   9   0   8     3152.29     3395.36    213.89 o 
  10   0   8      139.68      152.71     60.06 o 
  11   0   8     1784.04     1989.62    392.11 o 
  12   0   8      129.52      193.46     72.38 o 
  13   0   8      544.08      627.13     95.42 o 
  14   0   8     1340.53     1484.82    188.14 o 
 -15   1   8        1.16      -47.95     59.11 o 
 -14   1   8      618.72      779.10     70.65 o 
 -13   1   8       62.55       23.75     43.01 o 
 -12   1   8     1406.08     1458.03     48.68 o 
 -11   1   8        5.71        8.02     25.06 o 
 -10   1   8      630.92      646.95     35.19 o 
  -9   1   8     3871.21     3709.14     73.28 o 
  -8   1   8      377.40      409.19     41.04 o 
  -7   1   8     8200.21     8608.32    110.50 o 
  -6   1   8      355.55      363.71     22.49 o 
  -5   1   8      283.88      180.41     18.60 o 
  -4   1   8     6869.55     7395.40     84.43 o 
  -3   1   8     8433.09     7624.91    102.17 o 
  -2   1   8      199.97      371.96     24.82 o 
  -1   1   8    10612.02    10061.63    119.74 o 
   0   1   8     6181.92     5724.93     79.82 o 
   1   1   8     1299.73     1266.31     40.37 o 
   2   1   8    17306.12    17492.28    253.31 o 
   3   1   8      203.30      187.92     33.35 o 
   4   1   8     7769.10     8292.48    203.73 o 
   5   1   8       45.65      -26.64     38.03 o 
   6   1   8     5316.40     5833.18    137.46 o 
   7   1   8     2338.67     2360.05     69.39 o 
   8   1   8     1143.05     1142.92     67.03 o 
   9   1   8      474.40      373.83     47.98 o 
  10   1   8       54.98       37.33     38.45 o 
  11   1   8       20.23      -12.50     40.34 o 
  12   1   8       34.58       76.58     49.76 o 
  13   1   8      431.45      486.57     62.61 o 
  14   1   8      103.61       73.96     78.16 o 
 -15   2   8       25.34       29.87     53.18 o 
 -14   2   8        1.76      -21.59     46.54 o 
 -13   2   8     1847.68     1696.54     58.16 o 
 -12   2   8       76.78       23.05     29.90 o 
 -11   2   8       29.07       48.81     25.98 o 
 -10   2   8      731.45      746.48     36.38 o 
  -9   2   8      995.18     1133.56     40.83 o 
  -8   2   8      182.32      120.58     23.73 o 
  -7   2   8      439.67      463.76     27.31 o 
  -6   2   8     2706.91     2590.94     53.46 o 
  -5   2   8     1870.36     2007.06     47.03 o 
  -4   2   8    12338.05    11819.37    115.81 o 
  -3   2   8     2172.95     2118.08     32.09 o 
  -2   2   8       17.90       40.77     12.25 o 
  -1   2   8      997.78     1016.89     23.47 o 
   0   2   8     1867.47     1821.10     50.67 o 
   1   2   8      368.06      314.77     22.31 o 
   2   2   8     3091.20     3462.37     71.52 o 
   3   2   8      270.34      297.67     26.65 o 
   4   2   8      830.40      890.43     80.66 o 
   5   2   8     7793.13     7533.06    140.12 o 
   6   2   8      357.99      360.85     34.31 o 
   7   2   8      400.27      435.98     31.09 o 
   8   2   8       37.26        3.32     37.56 o 
   9   2   8      575.49      487.50     42.86 o 
  10   2   8      399.81      544.42     54.48 o 
  11   2   8      496.81      381.06     54.56 o 
  12   2   8      172.85      180.64     52.05 o 
  13   2   8      246.79      145.32     62.42 o 
  14   2   8       14.28      -22.06     61.37 o 
 -15   3   8      585.95      649.36     80.56 o 
 -14   3   8     1116.03     1156.26     78.45 o 
 -13   3   8      387.62      330.70     37.53 o 
 -12   3   8       16.16      -12.13     29.16 o 
 -11   3   8      559.84      609.98     36.17 o 
 -10   3   8     1343.38     1253.24     49.11 o 
  -9   3   8     1145.24     1171.03     41.14 o 
  -8   3   8      460.70      359.46     32.68 o 
  -7   3   8      523.37      546.83     34.18 o 
  -6   3   8      750.50      890.46     30.28 o 
  -5   3   8      407.91      385.04     25.98 o 
  -4   3   8     2878.07     2716.10     44.50 o 
  -3   3   8        6.53       -2.17     11.47 o 
  -2   3   8     6328.07     6444.96     73.23 o 
  -1   3   8      346.31      294.00     17.19 o 
   0   3   8      417.23      463.30     24.01 o 
   1   3   8      278.79      181.76     21.13 o 
   2   3   8     3837.90     4414.68     84.78 o 
   3   3   8     4274.63     3912.00     80.69 o 
   4   3   8      595.32      517.71     33.41 o 
   5   3   8     1306.10     1320.41     51.39 o 
   6   3   8      311.88      371.92     67.97 o 
   7   3   8      337.28      266.28     52.25 o 
   8   3   8     2033.52     1921.88     85.01 o 
   9   3   8      237.26      234.59     37.30 o 
  10   3   8      268.78      259.98     58.73 o 
  11   3   8       72.56       40.28     43.08 o 
  12   3   8     1124.43     1067.28     86.79 o 
  13   3   8      198.68      181.50     67.19 o 
  14   3   8      157.29      205.81     71.92 o 
 -15   4   8       66.03      101.64     90.01 o 
 -14   4   8      414.70      350.35     62.75 o 
 -13   4   8      194.21      259.30     36.48 o 
 -12   4   8        5.10      -31.17     29.04 o 
 -11   4   8      355.89      369.99     37.42 o 
 -10   4   8     6528.09     6406.02    101.19 o 
  -9   4   8      718.61      815.09     42.63 o 
  -8   4   8        6.35       17.74     22.88 o 
  -7   4   8      920.28      792.35     30.44 o 
  -6   4   8     3114.96     3324.62     53.25 o 
  -5   4   8     2314.57     2241.57     40.66 o 
  -4   4   8       79.66       75.43     15.53 o 
  -3   4   8     7054.49     6966.05     85.29 o 
  -2   4   8      549.71      413.94     18.68 o 
  -1   4   8     5780.78     5637.09     71.44 o 
   0   4   8      447.79      421.35     20.24 o 
   1   4   8      759.87      734.59     31.64 o 
   2   4   8     6287.64     5930.05    106.32 o 
   3   4   8     1790.74     1998.54     57.20 o 
   4   4   8     1165.40     1344.99     45.21 o 
   5   4   8      468.33      403.87     31.42 o 
   6   4   8     3096.39     3033.73     89.48 o 
   7   4   8      446.80      421.40     51.46 o 
   8   4   8      345.65      439.86     52.54 o 
   9   4   8        1.11      -14.99     30.22 o 
  10   4   8        8.32       13.43     33.12 o 
  11   4   8      787.82      819.57     79.48 o 
  12   4   8      354.42      385.21     69.73 o 
  13   4   8       61.79       -8.62     60.78 o 
  14   4   8       51.57      -63.31     60.23 o 
 -15   5   8       18.70       26.28     87.79 o 
 -14   5   8       11.67       34.99     51.36 o 
 -13   5   8      222.52      280.46     44.01 o 
 -12   5   8      112.83       72.70     31.89 o 
 -11   5   8      212.47      244.41     36.89 o 
 -10   5   8      397.27      373.54     36.38 o 
  -9   5   8     1235.53     1171.95     41.07 o 
  -8   5   8     3102.88     2964.70     55.58 o 
  -7   5   8      964.89      944.11     47.52 o 
  -6   5   8     5061.45     4937.07     90.92 o 
  -5   5   8      998.52     1025.31     30.16 o 
  -4   5   8      580.32      604.54     24.86 o 
  -3   5   8     1853.08     1857.16     42.15 o 
  -2   5   8      150.30      164.08     16.63 o 
  -1   5   8     2058.32     1908.00     39.17 o 
   0   5   8      103.51       97.50     16.72 o 
   1   5   8      973.27      978.81     40.62 o 
   2   5   8     1525.72     1488.88     49.29 o 
   3   5   8     1526.64     1429.16     60.09 o 
   4   5   8     1859.93     1750.55     53.14 o 
   5   5   8      577.63      620.83     36.09 o 
   6   5   8       75.59       17.53     17.86 o 
   7   5   8       14.38        2.99     39.48 o 
   8   5   8      823.61      865.88     48.72 o 
   9   5   8        2.09       20.13     43.20 o 
  10   5   8       54.76       96.71     44.29 o 
  11   5   8        4.52       24.59     52.16 o 
  12   5   8        1.47       75.82     58.44 o 
  13   5   8      360.29      433.76     78.91 o 
 -14   6   8     1144.38     1309.18     87.53 o 
 -13   6   8      276.89      247.74     44.32 o 
 -12   6   8      720.20      796.79     65.36 o 
 -11   6   8       73.69       74.30     51.49 o 
 -10   6   8      632.27      622.24     35.33 o 
  -9   6   8      904.44      954.96     36.31 o 
  -8   6   8      354.56      407.18     27.54 o 
  -7   6   8       11.66      -14.92     19.77 o 
  -6   6   8        5.33       59.65     19.48 o 
  -5   6   8     1568.33     1487.77     38.79 o 
  -4   6   8      132.60       95.22     20.88 o 
  -3   6   8     8476.58     8770.33    106.58 o 
  -2   6   8     8423.41     8271.37     94.43 o 
  -1   6   8     8302.69     7688.28    117.72 o 
   0   6   8      572.23      539.68     30.12 o 
   1   6   8     3519.31     3472.05     59.20 o 
   2   6   8      130.15      118.54     20.51 o 
   3   6   8      356.74      396.43     25.86 o 
   4   6   8     2646.32     2495.92     62.69 o 
   5   6   8       32.34       26.08     25.39 o 
   6   6   8      849.57      821.60     46.86 o 
   7   6   8      260.82      279.25     37.66 o 
   8   6   8      243.21      215.62     71.34 o 
   9   6   8       58.88       26.67     37.85 o 
  10   6   8      125.68       82.32     52.97 o 
  11   6   8      272.59      374.74     68.41 o 
  12   6   8     1153.96     1257.08    117.13 o 
  13   6   8       25.87       38.36     65.44 o 
 -14   7   8      107.82      104.42     66.43 o 
 -13   7   8      125.30      109.01     45.96 o 
 -12   7   8      961.42     1005.32     63.61 o 
 -11   7   8     2658.91     2650.06     80.78 o 
 -10   7   8     1333.52     1363.37     53.86 o 
  -9   7   8      505.30      556.04     31.25 o 
  -8   7   8      141.71      121.44     23.80 o 
  -7   7   8     1702.42     1730.16     45.86 o 
  -6   7   8     3622.39     3803.25     65.04 o 
  -5   7   8     1880.70     1944.49     45.89 o 
  -4   7   8        2.90      -11.94     20.19 o 
  -3   7   8     1185.10     1176.64     34.20 o 
  -2   7   8    24517.23    23775.99    229.67 o 
  -1   7   8      754.09      773.12     27.91 o 
   0   7   8     2025.28     1964.12     54.97 o 
   1   7   8      551.86      524.00     26.28 o 
   2   7   8     5642.69     5615.41     84.12 o 
   3   7   8     4550.70     4569.15     74.09 o 
   4   7   8       65.47       76.09     25.59 o 
   5   7   8      126.31       49.68     34.00 o 
   6   7   8       13.98      -48.32     37.01 o 
   7   7   8     5793.43     5739.90    134.65 o 
   8   7   8        2.15       24.07     37.67 o 
   9   7   8      703.54      721.77     59.67 o 
  10   7   8      581.77      590.72     61.28 o 
  11   7   8     1549.76     1650.91    110.98 o 
  12   7   8      150.19      171.28     65.34 o 
  13   7   8      648.91      768.32     90.91 o 
 -14   8   8      105.79      164.17    106.87 o 
 -13   8   8     3169.52     3446.83    123.39 o 
 -12   8   8      212.39      304.50     40.50 o 
 -11   8   8     1912.87     1832.50     71.51 o 
 -10   8   8     2140.75     2180.34     66.76 o 
  -9   8   8      352.60      441.88     38.85 o 
  -8   8   8     2370.33     2421.01     55.11 o 
  -7   8   8       89.63       80.79     22.91 o 
  -6   8   8       47.50       46.53     35.56 o 
  -5   8   8        2.32        1.14     22.70 o 
  -4   8   8     4610.08     4565.85     74.36 o 
  -3   8   8      441.46      537.08     33.47 o 
  -2   8   8     6993.48     6585.53     84.55 o 
  -1   8   8     6292.31     6170.66     80.40 o 
   0   8   8     5068.57     5274.18     73.77 o 
   1   8   8     4861.74     4612.73     70.61 o 
   2   8   8      612.76      595.84     41.35 o 
   3   8   8       63.84       73.08     23.14 o 
   4   8   8       17.04       22.08     23.62 o 
   5   8   8     3593.35     3389.77    110.07 o 
   6   8   8      879.97      906.31     58.10 o 
   7   8   8      363.04      344.45     46.36 o 
   8   8   8      751.59      740.81     59.13 o 
   9   8   8      432.31      415.93     54.02 o 
  10   8   8      178.86      148.72     49.06 o 
  11   8   8      468.08      420.49     61.00 o 
  12   8   8       72.99      -68.10     98.49 o 
 -13   9   8        4.81       15.33     47.43 o 
 -12   9   8       98.31       72.67     39.53 o 
 -11   9   8      378.86      435.25     43.68 o 
 -10   9   8       25.64       62.80     32.80 o 
  -9   9   8        6.74       -1.76     29.91 o 
  -8   9   8      517.92      503.12     37.64 o 
  -7   9   8     6666.00     6538.02    109.36 o 
  -6   9   8     5290.78     5428.36     91.23 o 
  -5   9   8        5.75      -23.83     24.24 o 
  -4   9   8        2.58      -20.86     22.51 o 
  -3   9   8      684.09      588.40     30.03 o 
  -2   9   8     2840.28     2772.31     50.59 o 
  -1   9   8      538.78      542.13     26.93 o 
   0   9   8      545.89      557.79     28.27 o 
   1   9   8      243.36      265.94     25.65 o 
   2   9   8      711.62      700.21     41.26 o 
   3   9   8      116.81      108.96     29.66 o 
   4   9   8       26.87       18.99     19.80 o 
   5   9   8      202.85      168.61     40.40 o 
   6   9   8     1945.53     2037.73     72.70 o 
   7   9   8      447.10      437.34     45.42 o 
   8   9   8       11.45       39.22     37.24 o 
   9   9   8       51.90       70.03     43.94 o 
  10   9   8      511.04      561.08     62.42 o 
  11   9   8      363.18      349.40     93.70 o 
  12   9   8       61.43       64.06     66.38 o 
 -13  10   8      361.59      319.56     59.30 o 
 -12  10   8        4.82      -20.71     41.55 o 
 -11  10   8        3.70       -9.54     32.55 o 
 -10  10   8      213.59      279.25     39.44 o 
  -9  10   8       77.01       55.94     32.41 o 
  -8  10   8      647.86      555.93     42.11 o 
  -7  10   8       43.03       52.78     24.93 o 
  -6  10   8     1583.80     1569.14     54.04 o 
  -5  10   8      103.25       80.84     26.12 o 
  -4  10   8     3042.39     3082.96     79.78 o 
  -3  10   8      180.71      141.48     23.39 o 
  -2  10   8      110.73       85.50     21.83 o 
  -1  10   8     2422.25     2559.47     50.42 o 
   0  10   8     3050.75     3006.73     56.13 o 
   1  10   8     1242.62     1454.65     47.08 o 
   2  10   8        0.07       20.89     27.32 o 
   3  10   8      230.85      253.94     34.89 o 
   4  10   8      579.25      613.79     49.49 o 
   5  10   8      131.16      171.93     36.63 o 
   6  10   8       78.69       80.46     36.84 o 
   7  10   8       26.52      -18.50     35.51 o 
   8  10   8        6.02       -1.09     37.71 o 
   9  10   8      360.41      358.50     50.19 o 
  10  10   8       59.67       80.01     44.35 o 
  11  10   8        0.92      -26.42     42.83 o 
 -12  11   8      244.76      269.94     68.56 o 
 -11  11   8     1241.62     1159.42     59.99 o 
 -10  11   8      242.15      272.51     40.86 o 
  -9  11   8     3938.53     3832.57     95.22 o 
  -8  11   8      501.90      508.96     44.72 o 
  -7  11   8      780.34      815.99     41.95 o 
  -6  11   8     4566.19     4553.37     84.26 o 
  -5  11   8     1590.48     1555.69     49.97 o 
  -4  11   8      130.11      157.87     28.09 o 
  -3  11   8      637.20      612.35     30.29 o 
  -2  11   8     7716.73     7612.77    175.70 o 
  -1  11   8       79.59       47.11     21.41 o 
   0  11   8     2925.98     2889.65     65.37 o 
   1  11   8     1337.27     1379.87     52.77 o 
   2  11   8      127.61      101.53     26.00 o 
   3  11   8      312.65      233.76     33.08 o 
   4  11   8     1445.17     1399.15     68.68 o 
   5  11   8      436.22      231.73     48.79 o 
   6  11   8     1537.26     1422.00     67.33 o 
   7  11   8     2678.45     2547.23     86.98 o 
   8  11   8      426.78      256.91     46.15 o 
   9  11   8      990.04      934.85     65.72 o 
  10  11   8     1567.59     1368.72     90.71 o 
  11  11   8      567.51      585.55     64.37 o 
 -11  12   8      310.56      339.25     46.14 o 
 -10  12   8     2697.34     2716.70     82.21 o 
  -9  12   8      386.06      401.96     74.41 o 
  -8  12   8        6.46      -47.12     31.41 o 
  -7  12   8     2621.39     2515.70     81.79 o 
  -6  12   8      892.27      909.33     43.79 o 
  -5  12   8     1091.24     1120.68     46.32 o 
  -4  12   8      196.34      278.65     30.88 o 
  -3  12   8      402.49      438.98     31.02 o 
  -2  12   8       58.66       89.50     24.27 o 
  -1  12   8     3410.48     3661.14     70.65 o 
   0  12   8      220.43      230.93     30.69 o 
   1  12   8       16.62       20.53     40.62 o 
   2  12   8     2067.96     2127.46     71.93 o 
   3  12   8      437.06      535.01     51.58 o 
   4  12   8      255.51      301.41     41.86 o 
   5  12   8      648.14      669.56     52.97 o 
   6  12   8     2549.94     2336.40    218.42 o 
   7  12   8        4.47       29.84     38.73 o 
   8  12   8     1195.30     1257.54     70.78 o 
   9  12   8       49.96       30.18     43.30 o 
  10  12   8        1.55       20.91     45.16 o 
 -11  13   8       20.75      -11.88     39.91 o 
 -10  13   8       58.65       52.52     40.05 o 
  -9  13   8       55.98       82.09     38.57 o 
  -8  13   8      774.65      841.94     51.75 o 
  -7  13   8      508.09      568.50     52.71 o 
  -6  13   8      387.66      478.82     38.78 o 
  -5  13   8      845.63      952.22     44.71 o 
  -4  13   8      231.58      249.95     45.48 o 
  -3  13   8      161.50      168.49     32.16 o 
  -2  13   8      446.23      558.46     39.50 o 
  -1  13   8      353.39      340.21     34.77 o 
   0  13   8       16.19       -9.75     25.02 o 
   1  13   8     1088.79     1125.54     57.62 o 
   2  13   8        1.65       52.43     32.82 o 
   3  13   8       80.11      126.44     37.82 o 
   4  13   8      615.99      520.95     47.96 o 
   5  13   8      424.98      417.36     50.28 o 
   6  13   8      305.88      367.06     48.70 o 
   7  13   8      486.19      506.17     53.69 o 
   8  13   8        5.44       -6.31     42.00 o 
   9  13   8        3.83        6.41     44.60 o 
 -10  14   8      476.25      557.19     52.24 o 
  -9  14   8      105.82       96.56     40.41 o 
  -8  14   8        2.93       13.51     35.05 o 
  -7  14   8      401.33      472.20     45.36 o 
  -6  14   8     1166.36     1119.16     54.75 o 
  -5  14   8        4.52       18.48     33.56 o 
  -4  14   8      120.75      162.67     37.19 o 
  -3  14   8      250.32      274.68     36.44 o 
  -2  14   8       36.17       68.47     30.38 o 
  -1  14   8      134.55       98.39     28.94 o 
   0  14   8      270.16      203.63     47.69 o 
   1  14   8       51.12       63.86     43.61 o 
   2  14   8      151.26      181.62     39.96 o 
   3  14   8     3107.76     3004.26     92.36 o 
   4  14   8       74.19      101.04     39.38 o 
   5  14   8      101.57       77.77     41.20 o 
   6  14   8        1.84       11.15     41.15 o 
   7  14   8        6.36      -23.32     37.37 o 
   8  14   8        1.77      -38.18     43.38 o 
  -8  15   8      168.19      166.36     41.71 o 
  -7  15   8      834.39      810.38     71.47 o 
  -6  15   8      422.47      344.25     51.74 o 
  -5  15   8       29.21       40.58     36.16 o 
  -4  15   8       45.99       35.11     35.26 o 
  -3  15   8      809.04      826.24     56.89 o 
  -2  15   8     1248.98     1165.94     58.52 o 
  -1  15   8     2254.80     2131.24     80.31 o 
   0  15   8       10.00      -28.98     35.44 o 
   1  15   8      158.10      154.60     41.81 o 
   2  15   8     1295.32     1312.83     76.32 o 
   3  15   8      418.60      477.09     68.98 o 
   4  15   8      103.63      170.36     44.47 o 
   5  15   8        2.19      -23.85     39.52 o 
   6  15   8      207.89      244.32     51.35 o 
   7  15   8      217.87      226.11     52.15 o 
  -7  16   8      121.48      122.10     47.94 o 
  -6  16   8       38.44       40.28     44.06 o 
  -5  16   8      569.26      583.66     61.97 o 
  -4  16   8      217.21      273.35     43.67 o 
  -3  16   8      107.12       31.07     31.24 o 
  -2  16   8        1.08      -23.69     30.92 o 
  -1  16   8      391.90      302.35     42.95 o 
   0  16   8     1174.24     1124.06     60.12 o 
   1  16   8        0.20       -3.04     44.46 o 
   2  16   8        1.08      -38.80     42.76 o 
   3  16   8       96.83       49.47     47.88 o 
   4  16   8      314.20      302.50     64.66 o 
   5  16   8       42.61       22.37     51.07 o 
   6  16   8       16.12       45.12     48.16 o 
  -5  17   8        4.07       47.87     41.50 o 
  -4  17   8       58.96       13.14     38.05 o 
  -3  17   8       30.84      100.90     42.07 o 
  -2  17   8       63.07       -6.71     35.45 o 
  -1  17   8        9.00      -34.04     37.69 o 
   0  17   8       11.98       73.42     50.30 o 
   1  17   8        8.00       12.03     53.99 o 
   2  17   8      101.42      135.16     54.58 o 
   3  17   8      314.64      291.27     60.43 o 
   4  17   8       56.59      111.55     55.09 o 
 -15   1   9        9.44        1.02     54.27 o 
 -14   1   9      346.39      306.68     60.61 o 
 -13   1   9     2338.20     2189.78     85.41 o 
 -12   1   9      271.14      271.20     39.24 o 
 -11   1   9      173.00      137.39     27.97 o 
 -10   1   9      142.15      105.72     26.82 o 
  -9   1   9     1176.01     1237.41     41.70 o 
  -8   1   9     1252.16     1269.38     40.80 o 
  -7   1   9     5107.30     5015.65     79.38 o 
  -6   1   9      143.93      148.18     22.18 o 
  -5   1   9    12291.72    12346.49    151.44 o 
  -4   1   9     7649.52     7340.92     88.41 o 
  -3   1   9     6859.15     6387.78     99.71 o 
  -2   1   9     2432.04     2415.32     54.06 o 
  -1   1   9     2392.38     2639.30     51.04 o 
   0   1   9    28646.84    29088.91    394.05 o 
   1   1   9      765.38      924.89     34.58 o 
   2   1   9     3765.31     3895.55     72.07 o 
   3   1   9      570.06      511.68     48.88 o 
   4   1   9    13966.66    14091.04    313.93 o 
   5   1   9      341.55      501.35     57.44 o 
   6   1   9     2024.83     2009.47     80.25 o 
   7   1   9      121.41      118.89     31.31 o 
   8   1   9     1054.38      936.24     62.08 o 
   9   1   9     1449.18     1530.29     73.01 o 
  10   1   9      521.47      606.90     55.73 o 
  11   1   9     1100.45     1122.69     72.80 o 
  12   1   9        6.91      -42.80     42.77 o 
  13   1   9     1162.27     1171.60     82.07 o 
  14   1   9      297.10      163.42     71.69 o 
 -15   2   9       11.68       51.03     69.35 o 
 -14   2   9      255.91      342.20     61.05 o 
 -13   2   9     1806.62     1847.42     79.71 o 
 -12   2   9     1611.47     1615.95    102.04 o 
 -11   2   9      397.82      443.47     34.17 o 
 -10   2   9       43.80       63.24     25.65 o 
  -9   2   9      434.39      398.27     30.68 o 
  -8   2   9     5085.61     5314.96     84.51 o 
  -7   2   9       23.13        3.61     22.98 o 
  -6   2   9     2017.24     1944.18     43.06 o 
  -5   2   9     1834.46     1693.73     37.30 o 
  -4   2   9     5569.27     5969.24     73.71 o 
  -3   2   9      334.37      398.38     19.87 o 
  -2   2   9      408.09      385.21     19.22 o 
  -1   2   9     1013.14      965.23     38.81 o 
   0   2   9     2991.33     2682.03     44.71 o 
   1   2   9     7728.96     7735.59    113.81 o 
   2   2   9      765.80      982.35     40.32 o 
   3   2   9    13821.00    14961.97    260.96 o 
   4   2   9      442.70      479.78     46.06 o 
   5   2   9    23398.92    23613.16    404.25 o 
   6   2   9      952.27      989.99     50.31 o 
   7   2   9       17.16      -31.22     36.46 o 
   8   2   9       17.49      -29.17     33.95 o 
   9   2   9      560.78      520.29     70.47 o 
  10   2   9       26.40        1.70     38.51 o 
  11   2   9       23.19       43.93     42.58 o 
  12   2   9      419.22      397.46     57.81 o 
  13   2   9      167.19      117.81     64.65 o 
 -15   3   9       26.68      157.91     65.78 o 
 -14   3   9      141.74      222.40     59.11 o 
 -13   3   9      187.97      165.60     41.83 o 
 -12   3   9       30.78       93.59     39.10 o 
 -11   3   9      510.90      481.53     34.74 o 
 -10   3   9     1579.37     1583.65     48.35 o 
  -9   3   9     1050.65     1110.93     42.80 o 
  -8   3   9      385.21      394.22     36.82 o 
  -7   3   9      275.60      247.55     27.69 o 
  -6   3   9      138.88      115.16     20.41 o 
  -5   3   9      408.41      452.08     21.53 o 
  -4   3   9     1979.25     2060.61     35.55 o 
  -3   3   9        1.72       -1.23     11.35 o 
  -2   3   9     3936.27     3646.33     62.44 o 
  -1   3   9       50.10       40.16     13.05 o 
   0   3   9     2076.20     1862.20     40.23 o 
   1   3   9      123.95      129.20     21.60 o 
   2   3   9      211.52      270.17     26.98 o 
   3   3   9     1521.98     1813.28     74.48 o 
   4   3   9     1193.54     1216.55     49.23 o 
   5   3   9     2520.41     2429.19     62.49 o 
   6   3   9      551.09      541.11     44.84 o 
   7   3   9     2026.96     2017.44     87.79 o 
   8   3   9      457.68      450.46     52.44 o 
   9   3   9        0.32      -25.86     30.27 o 
  10   3   9        2.49       -9.83     36.92 o 
  11   3   9       44.98      -10.19     40.71 o 
  12   3   9        0.93       29.10     55.67 o 
  13   3   9       40.52       83.24     62.33 o 
 -15   4   9     2552.98     2593.06    207.34 o 
 -14   4   9      316.43      211.50     57.33 o 
 -13   4   9     2031.71     2018.81     75.39 o 
 -12   4   9     3327.69     3204.40     99.05 o 
 -11   4   9     1055.07     1126.53     47.86 o 
 -10   4   9     1357.26     1430.60     48.32 o 
  -9   4   9     1582.85     1615.39     51.68 o 
  -8   4   9     1943.23     1955.77     50.35 o 
  -7   4   9     1100.64     1106.60     34.63 o 
  -6   4   9     1740.58     1678.51     38.52 o 
  -5   4   9     1654.18     1735.22     40.13 o 
  -4   4   9     7695.23     7822.66     86.86 o 
  -3   4   9     2621.15     2452.03     42.08 o 
  -2   4   9    10820.76    10789.50    183.61 o 
  -1   4   9     1030.07     1039.52     28.65 o 
   0   4   9    20546.97    19890.75    202.26 o 
   1   4   9      363.54      309.83     21.34 o 
   2   4   9      321.90      384.44     53.07 o 
   3   4   9      492.44      591.10     47.11 o 
   4   4   9     9593.82     9268.88    140.51 o 
   5   4   9      831.83      831.57     40.37 o 
   6   4   9      160.76      202.61     35.41 o 
   7   4   9      423.25      437.89     60.94 o 
   8   4   9      143.02      155.69     43.41 o 
   9   4   9     2041.60     2040.54     73.22 o 
  10   4   9      104.62      142.06     43.31 o 
  11   4   9      390.30      380.90     79.21 o 
  12   4   9       66.04       89.12     60.16 o 
  13   4   9     1579.22     1456.61    104.72 o 
 -14   5   9     1062.17     1145.01     83.62 o 
 -13   5   9      425.72      395.74     62.92 o 
 -12   5   9     2267.16     2086.46     75.55 o 
 -11   5   9        0.57       -7.15     27.73 o 
 -10   5   9      858.11      923.02     43.43 o 
  -9   5   9     1320.13     1305.92     42.34 o 
  -8   5   9     1075.17     1127.61     36.91 o 
  -7   5   9      501.96      547.79     28.40 o 
  -6   5   9     7490.41     7243.46     87.96 o 
  -5   5   9      615.98      659.50     26.33 o 
  -4   5   9      425.42      490.70     23.75 o 
  -3   5   9    10757.87    10763.89    130.32 o 
  -2   5   9     5298.75     5569.15     69.92 o 
  -1   5   9     6792.44     7043.33     96.10 o 
   0   5   9     1912.60     1835.60     39.94 o 
   1   5   9     6774.15     6276.72     81.21 o 
   2   5   9      804.83      704.75     33.95 o 
   3   5   9     8517.75     8199.59    149.70 o 
   4   5   9       66.88       55.89     26.44 o 
   5   5   9        8.03       19.27     26.29 o 
   6   5   9     1725.17     1723.27     66.04 o 
   7   5   9     1114.16     1262.13     66.38 o 
   8   5   9     1722.28     1618.84     99.31 o 
   9   5   9      131.01      153.98     64.03 o 
  10   5   9       96.35      124.12     44.12 o 
  11   5   9      956.89      964.02     85.89 o 
  12   5   9     1047.58      949.68     89.29 o 
  13   5   9     1478.43     1458.38    110.46 o 
 -14   6   9     1534.00     1657.88    114.10 o 
 -13   6   9      684.22      686.44     71.65 o 
 -12   6   9       95.22      121.09     51.14 o 
 -11   6   9     5178.91     5040.19    161.57 o 
 -10   6   9        5.59       22.47     24.33 o 
  -9   6   9      379.41      430.78     29.34 o 
  -8   6   9       64.97       57.97     22.26 o 
  -7   6   9     4386.53     4434.43     68.28 o 
  -6   6   9       46.04       20.73     20.43 o 
  -5   6   9     1567.30     1527.50     40.73 o 
  -4   6   9    10082.52    10008.43    120.67 o 
  -3   6   9     1129.45     1060.93     33.57 o 
  -2   6   9    13284.96    13353.37    139.54 o 
  -1   6   9     9878.25     9248.95    110.13 o 
   0   6   9      404.89      367.22     26.65 o 
   1   6   9      277.96      303.11     30.34 o 
   2   6   9     8751.12     8809.77    123.03 o 
   3   6   9     2353.06     2257.92     55.95 o 
   4   6   9     5399.41     5591.12    102.64 o 
   5   6   9     2598.15     2606.38     78.23 o 
   6   6   9     1083.12     1186.75     56.38 o 
   7   6   9       51.60       31.45     30.81 o 
   8   6   9     3885.89     3898.73    111.01 o 
   9   6   9      137.02      195.55     44.54 o 
  10   6   9        1.32       13.71     49.26 o 
  11   6   9      672.25      685.03     78.51 o 
  12   6   9     2050.46     2161.88    120.35 o 
  13   6   9      301.30      326.82     79.68 o 
 -14   7   9       55.46       64.13     58.01 o 
 -13   7   9     1701.12     1556.28     92.51 o 
 -12   7   9      250.57      275.04     60.39 o 
 -11   7   9     2570.04     2651.84     95.07 o 
 -10   7   9       13.25       22.30     29.83 o 
  -9   7   9       14.49      -12.25     21.84 o 
  -8   7   9      147.40      201.57     24.38 o 
  -7   7   9        3.30      -10.89     21.08 o 
  -6   7   9       52.55       29.03     23.12 o 
  -5   7   9       44.12       19.82     23.59 o 
  -4   7   9     2170.69     2113.38     54.20 o 
  -3   7   9     7351.94     7055.07     88.59 o 
  -2   7   9    10952.41    10852.52    126.67 o 
  -1   7   9      317.33      247.38     23.40 o 
   0   7   9      574.36      559.90     28.27 o 
   1   7   9      157.88       72.30     22.08 o 
   2   7   9      950.75      887.11     35.47 o 
   3   7   9     3085.33     2991.22     65.14 o 
   4   7   9     1224.56     1140.05     44.19 o 
   5   7   9     2018.02     2297.74     75.94 o 
   6   7   9      711.50      621.57     73.28 o 
   7   7   9      462.08      529.10     59.34 o 
   8   7   9       98.61      138.09     44.26 o 
   9   7   9     1091.38     1146.13     70.63 o 
  10   7   9       18.02       -1.55     50.43 o 
  11   7   9      558.35      549.76     96.50 o 
  12   7   9      170.59      147.22    102.40 o 
 -13   8   9       71.96       45.18     54.57 o 
 -12   8   9     1081.15      946.27     95.34 o 
 -11   8   9        7.92      -17.41     49.13 o 
 -10   8   9      103.97       97.03     33.57 o 
  -9   8   9       92.16       45.44     30.13 o 
  -8   8   9     1094.63     1099.05     40.36 o 
  -7   8   9     1629.34     1476.17     41.37 o 
  -6   8   9       10.04       -8.61     23.98 o 
  -5   8   9      515.00      567.76     32.86 o 
  -4   8   9        0.20       -1.87     22.26 o 
  -3   8   9    16127.73    15749.48    165.69 o 
  -2   8   9     1751.10     1589.01     40.84 o 
  -1   8   9     1418.97     1386.93     40.33 o 
   0   8   9      299.15      357.01     27.95 o 
   1   8   9     2015.20     2010.49     47.58 o 
   2   8   9     2315.44     2319.34     54.81 o 
   3   8   9     1973.80     1990.34     68.90 o 
   4   8   9      123.04      111.18     33.17 o 
   5   8   9     1728.52     1717.40     71.29 o 
   6   8   9     4215.54     3941.67    125.07 o 
   7   8   9      221.88      194.30     44.95 o 
   8   8   9      495.80      472.69     53.41 o 
   9   8   9     1104.52     1114.66     72.01 o 
  10   8   9     1116.72     1212.94     76.96 o 
  11   8   9      929.59      781.44     85.65 o 
  12   8   9      105.90       87.46     83.21 o 
 -13   9   9       46.51       37.57     58.73 o 
 -12   9   9       56.55       95.69     75.76 o 
 -11   9   9      209.27      235.69     54.76 o 
 -10   9   9      330.14      433.94     41.50 o 
  -9   9   9      245.67      224.87     35.36 o 
  -8   9   9       55.68       46.19     26.49 o 
  -7   9   9      141.07      126.94     30.28 o 
  -6   9   9       91.49       55.21     22.74 o 
  -5   9   9        7.77       20.01     24.70 o 
  -4   9   9       23.57       60.12     24.68 o 
  -3   9   9       10.10        4.56     21.64 o 
  -2   9   9      223.70      186.94     25.24 o 
  -1   9   9     1878.80     1687.68     44.42 o 
   0   9   9     2331.11     2088.11     47.72 o 
   1   9   9      327.09      413.98     29.25 o 
   2   9   9       12.90       20.98     24.70 o 
   3   9   9        1.98      -36.41     24.27 o 
   4   9   9      767.89      720.48     51.95 o 
   5   9   9      333.53      359.71    119.73 o 
   6   9   9       60.59      -22.07     36.36 o 
   7   9   9      745.88      724.26     53.78 o 
   8   9   9        0.13      -33.83     34.70 o 
   9   9   9       39.75       11.34     44.34 o 
  10   9   9       74.71      120.77     50.19 o 
  11   9   9        2.43        5.94     50.89 o 
 -12  10   9      100.52      160.69     61.82 o 
 -11  10   9      131.04      142.34     49.76 o 
 -10  10   9       19.63       39.67     38.35 o 
  -9  10   9      129.34      177.62     36.10 o 
  -8  10   9        2.68       34.72     31.01 o 
  -7  10   9     1428.60     1409.68     56.85 o 
  -6  10   9      548.17      509.33     38.07 o 
  -5  10   9     1346.26     1343.49     45.84 o 
  -4  10   9        1.86       -4.35     23.97 o 
  -3  10   9      227.86      232.03     24.76 o 
  -2  10   9      266.82      361.29     26.43 o 
  -1  10   9       13.34       13.93     21.99 o 
   0  10   9      760.60      744.11     32.97 o 
   1  10   9      237.96      224.23     29.06 o 
   2  10   9       68.26       39.78     27.68 o 
   3  10   9     1804.76     1717.48     56.11 o 
   4  10   9     1397.56     1345.38     64.93 o 
   5  10   9       46.37        2.02     28.86 o 
   6  10   9     1424.72     1291.31     63.82 o 
   7  10   9        2.89       23.75     37.37 o 
   8  10   9      365.47      480.86     51.29 o 
   9  10   9      239.84      263.72     47.30 o 
  10  10   9      221.86      201.82     49.33 o 
  11  10   9      435.43      258.19     81.29 o 
 -12  11   9       23.47       -2.80     59.43 o 
 -11  11   9      759.92      748.35     66.62 o 
 -10  11   9     1534.40     1689.01     82.60 o 
  -9  11   9      185.49      173.54     41.52 o 
  -8  11   9      759.64      744.90     50.29 o 
  -7  11   9       13.81       37.90     28.98 o 
  -6  11   9      345.10      453.30     35.32 o 
  -5  11   9      182.67      166.31     31.43 o 
  -4  11   9     2369.53     2402.03     59.90 o 
  -3  11   9      288.34      336.59     26.68 o 
  -2  11   9     1612.65     1578.65     42.13 o 
  -1  11   9     2615.56     2505.14     53.79 o 
   0  11   9        4.41      -33.05     24.06 o 
   1  11   9        2.49        6.28     30.06 o 
   2  11   9      730.65      716.46     47.25 o 
   3  11   9      558.41      588.31     49.86 o 
   4  11   9       18.46       10.31     24.53 o 
   5  11   9      860.37      916.30     54.95 o 
   6  11   9      409.15      425.88     48.59 o 
   7  11   9      517.40      582.35     52.69 o 
   8  11   9       13.40       11.02     39.96 o 
   9  11   9      282.11      220.22     49.64 o 
  10  11   9        5.72       75.96     47.88 o 
 -11  12   9       20.50       24.34     59.95 o 
 -10  12   9      238.92      319.04     56.14 o 
  -9  12   9      159.36      110.38     37.24 o 
  -8  12   9      624.50      583.42     45.87 o 
  -7  12   9       68.04      -16.47     30.81 o 
  -6  12   9     1171.65     1153.67     48.33 o 
  -5  12   9     2031.81     2171.77     60.55 o 
  -4  12   9     1217.04     1277.88     53.45 o 
  -3  12   9     1353.32     1496.09     46.22 o 
  -2  12   9      610.25      618.78     33.01 o 
  -1  12   9       21.20       33.72     36.60 o 
   0  12   9       20.52      -22.55     24.88 o 
   1  12   9     1477.47     1512.27     74.02 o 
   2  12   9     1538.52     1533.48     57.15 o 
   3  12   9        0.21      -42.80     28.53 o 
   4  12   9      248.53      258.93     45.94 o 
   5  12   9     2020.69     2013.82    118.55 o 
   6  12   9       97.44       96.80     40.24 o 
   7  12   9     1378.35     1408.74     80.05 o 
   8  12   9        1.16      -34.43     40.35 o 
   9  12   9      316.63      348.08     54.65 o 
  10  12   9      356.63      410.00     60.77 o 
 -10  13   9      470.73      549.37     63.75 o 
  -9  13   9      766.62      903.95     83.39 o 
  -8  13   9        3.27       21.14     35.37 o 
  -7  13   9       22.80      -17.52     31.52 o 
  -6  13   9     2609.39     2428.93     66.65 o 
  -5  13   9      219.74      220.37     32.84 o 
  -4  13   9      521.87      510.51     37.06 o 
  -3  13   9       10.41      -31.12     27.25 o 
  -2  13   9      725.72      717.79     53.86 o 
  -1  13   9      483.06      468.55     41.80 o 
   0  13   9     1589.31     1563.52     54.29 o 
   1  13   9      869.24      894.51     61.55 o 
   2  13   9      343.91      178.26     46.04 o 
   3  13   9     2171.78     2272.50     90.79 o 
   4  13   9      889.74      840.13     57.32 o 
   5  13   9       74.57       78.36     44.66 o 
   6  13   9      800.13      749.53     65.07 o 
   7  13   9     1284.36     1414.94     78.61 o 
   8  13   9      130.44      144.84     47.70 o 
   9  13   9      153.90      187.15     51.68 o 
  -9  14   9      162.41      114.26     52.71 o 
  -8  14   9      160.48      128.90     42.53 o 
  -7  14   9     1110.88     1098.35     56.88 o 
  -6  14   9       75.04       65.28     34.49 o 
  -5  14   9     1873.05     1978.57     71.23 o 
  -4  14   9       11.26       -4.64     32.67 o 
  -3  14   9      497.97      574.97     42.66 o 
  -2  14   9     2861.24     2659.76     73.00 o 
  -1  14   9        1.64       31.24     33.06 o 
   0  14   9     1096.02     1113.13     55.77 o 
   1  14   9      921.75      875.80     64.80 o 
   2  14   9     1735.94     1687.96     80.38 o 
   3  14   9       16.62       25.33     37.52 o 
   4  14   9      582.82      644.42     53.47 o 
   5  14   9        0.12       93.60     40.90 o 
   6  14   9      400.48      384.03     52.15 o 
   7  14   9      985.53     1133.70     80.53 o 
   8  14   9      135.50      122.80     50.48 o 
  -8  15   9       85.27       43.98     44.60 o 
  -7  15   9      491.67      361.19     53.77 o 
  -6  15   9       75.58       16.21     41.18 o 
  -5  15   9      818.69      821.87     54.34 o 
  -4  15   9      958.01     1006.55     58.00 o 
  -3  15   9       93.66       37.57     36.12 o 
  -2  15   9       97.82       82.36     33.72 o 
  -1  15   9      644.04      629.60     49.43 o 
   0  15   9       62.16       36.67     34.90 o 
   1  15   9     2257.61     2291.75    109.10 o 
   2  15   9       15.30        0.10     40.08 o 
   3  15   9      124.04       86.88     48.11 o 
   4  15   9      336.47      351.17     50.54 o 
   5  15   9      935.92      903.72     66.47 o 
   6  15   9       17.64       -4.50     41.96 o 
  -6  16   9       67.40       44.56     45.80 o 
  -5  16   9      361.42      308.11     53.58 o 
  -4  16   9       68.62       83.82     40.23 o 
  -3  16   9      277.79      218.35     44.20 o 
  -2  16   9      424.42      482.84     44.34 o 
  -1  16   9       59.84       38.24     37.45 o 
   0  16   9        3.20       81.49     37.65 o 
   1  16   9      163.02      219.27     51.88 o 
   2  16   9        3.52      -56.59     44.62 o 
   3  16   9        3.15      -41.46     47.04 o 
   4  16   9       96.17      153.34     52.96 o 
   5  16   9      903.65      877.84     74.73 o 
  -4  17   9      883.25      890.95     66.60 o 
  -3  17   9     1096.79     1012.28     62.94 o 
  -2  17   9       23.63       45.59     38.14 o 
  -1  17   9      285.13      222.02     46.67 o 
   0  17   9      817.04      865.19     73.32 o 
   1  17   9      303.86      341.68     77.97 o 
   2  17   9       10.02        8.32     50.05 o 
   3  17   9       42.09       50.98     51.15 o 
 -15   0  10       49.59       43.57     79.61 o 
 -14   0  10      621.36      682.63    103.23 o 
 -13   0  10      629.29      617.82     95.85 o 
 -12   0  10       11.84       29.98     55.85 o 
 -11   0  10       95.33      116.40     54.95 o 
 -10   0  10     1120.61     1078.37     80.51 o 
  -9   0  10       43.37       -6.15     68.61 o 
  -8   0  10      169.79      129.58     37.81 o 
  -7   0  10     1188.94     1212.71    134.84 o 
  -6   0  10      179.75      146.29     29.16 o 
  -5   0  10       14.86       29.56     18.97 o 
  -4   0  10     9580.44     9215.15    191.60 o 
  -3   0  10     2170.94     2091.78     77.33 o 
  -2   0  10    20348.51    20570.92    355.32 o 
  -1   0  10       13.72       26.95     28.26 o 
   0   0  10     2060.15     2252.08     86.32 o 
   1   0  10    24173.68    23653.71    388.57 o 
   2   0  10     7426.80     7410.88    179.75 o 
   3   0  10        5.50       20.33     32.41 o 
   4   0  10      364.35      390.87     70.26 o 
   5   0  10     4149.48     4048.45    194.33 o 
   6   0  10       13.18        9.73     64.51 o 
   7   0  10     6354.85     6518.27    186.49 o 
   8   0  10     1199.99     1096.25    125.75 o 
   9   0  10      284.12      296.63     96.63 o 
  10   0  10     5177.74     4907.80    189.90 o 
  11   0  10     1014.12      980.31    224.51 o 
  12   0  10       18.67      -13.37    101.28 o 
  13   0  10      498.50      234.44     86.29 o 
 -15   1  10        4.80       10.62     55.68 o 
 -14   1  10      496.28      560.91     68.44 o 
 -13   1  10      153.71      118.37     41.80 o 
 -12   1  10       43.30       -0.83     34.84 o 
 -11   1  10       99.07      172.06     36.96 o 
 -10   1  10      116.74      119.63     32.69 o 
  -9   1  10     5544.13     5331.37     98.90 o 
  -8   1  10     7368.87     7252.49    103.13 o 
  -7   1  10     3573.50     3454.08     63.84 o 
  -6   1  10       21.28        9.09     17.58 o 
  -5   1  10      186.55      215.51     21.83 o 
  -4   1  10     2225.78     2032.38     57.14 o 
  -3   1  10      694.59      877.95     38.68 o 
  -2   1  10     1254.85     1214.40     47.83 o 
  -1   1  10      275.90      268.06     39.11 o 
   0   1  10     7448.28     7428.10    109.69 o 
   1   1  10      339.50      369.35     31.64 o 
   2   1  10     2621.55     2815.13     71.96 o 
   3   1  10      128.12       96.46     23.45 o 
   4   1  10      145.67      112.30     29.91 o 
   5   1  10     6830.47     6958.19    191.00 o 
   6   1  10       81.51       50.71     45.83 o 
   7   1  10     1411.38     1522.26     60.91 o 
   8   1  10       84.47      108.10     44.36 o 
   9   1  10     1281.82     1404.70     99.54 o 
  10   1  10        6.89       15.17     40.20 o 
  11   1  10      886.68      873.99     69.03 o 
  12   1  10      628.66      659.79     66.06 o 
  13   1  10       29.44      -70.76     47.18 o 
 -15   2  10      807.04      787.64    101.42 o 
 -14   2  10      525.81      595.55     99.68 o 
 -13   2  10     1203.46     1145.52     62.41 o 
 -12   2  10       73.95       22.83     34.77 o 
 -11   2  10       12.07       25.66     33.32 o 
 -10   2  10     2530.57     2655.61     75.56 o 
  -9   2  10     1546.17     1560.01     60.00 o 
  -8   2  10      719.95      697.06     33.81 o 
  -7   2  10      696.31      792.64     32.99 o 
  -6   2  10    11331.17    10622.81    128.38 o 
  -5   2  10      278.60      247.20     18.02 o 
  -4   2  10     2767.14     2601.45     49.11 o 
  -3   2  10      213.81      292.20     37.61 o 
  -2   2  10       40.17       49.47     22.23 o 
  -1   2  10     3986.52     3648.71     54.61 o 
   0   2  10     2738.48     2669.99     45.89 o 
   1   2  10     7966.17     7712.17    132.42 o 
   2   2  10     1630.78     1656.21     53.49 o 
   3   2  10    15724.49    15601.62    237.68 o 
   4   2  10      254.00      312.56     33.49 o 
   5   2  10      238.16      331.53     37.01 o 
   6   2  10      669.36      615.05     44.56 o 
   7   2  10      732.91      737.43     56.96 o 
   8   2  10       71.02       52.10     39.86 o 
   9   2  10      291.83      263.63     69.05 o 
  10   2  10      231.93      271.56     49.57 o 
  11   2  10       96.87       84.19     47.17 o 
  12   2  10      921.09     1033.04     94.94 o 
  13   2  10      278.50      203.41    161.09 o 
 -15   3  10      507.00      407.95     77.54 o 
 -14   3  10      870.52      889.23     60.48 o 
 -13   3  10      539.41      559.64     52.16 o 
 -12   3  10      960.03     1097.11     61.42 o 
 -11   3  10      725.02      867.79     49.96 o 
 -10   3  10       31.94       81.82     31.32 o 
  -9   3  10     5406.28     5454.16     92.63 o 
  -8   3  10      428.01      419.40     40.99 o 
  -7   3  10      372.08      300.83     26.19 o 
  -6   3  10     1332.05     1481.45     38.79 o 
  -5   3  10     8124.06     7824.73     94.93 o 
  -4   3  10     1146.23     1290.58     28.35 o 
  -3   3  10     1008.05     1122.76     30.77 o 
  -2   3  10      655.91      687.29     23.54 o 
  -1   3  10     6329.83     5772.91     79.67 o 
   0   3  10      327.43      394.54     22.14 o 
   1   3  10      442.22      586.44     31.36 o 
   2   3  10      716.67      692.71     34.37 o 
   3   3  10        5.39        2.22     26.04 o 
   4   3  10    18736.53    18541.83    276.52 o 
   5   3  10     1252.48     1343.10     55.78 o 
   6   3  10      434.60      378.47     39.95 o 
   7   3  10        6.86        4.02     37.88 o 
   8   3  10      762.53      942.67     64.78 o 
   9   3  10     1241.25     1198.46     66.95 o 
  10   3  10       98.36       47.91     50.90 o 
  11   3  10      268.54      382.17     65.56 o 
  12   3  10      425.57      459.54     72.20 o 
  13   3  10     1457.72     1341.75    103.40 o 
 -14   4  10       52.68       62.94     46.64 o 
 -13   4  10      362.41      419.93     49.64 o 
 -12   4  10        0.14      -24.47     37.19 o 
 -11   4  10     1789.24     1955.84     89.45 o 
 -10   4  10      186.15      183.67     34.84 o 
  -9   4  10      862.87      858.75     43.58 o 
  -8   4  10      676.49      664.47     34.08 o 
  -7   4  10       95.32       71.70     20.97 o 
  -6   4  10      208.71      231.69     20.99 o 
  -5   4  10       44.96       40.50     15.17 o 
  -4   4  10       71.17       58.07     15.99 o 
  -3   4  10     2484.87     2441.46     42.75 o 
  -2   4  10     1164.46     1221.45     31.55 o 
  -1   4  10       96.87       99.87     16.71 o 
   0   4  10      464.62      365.29     32.44 o 
   1   4  10     3933.36     3942.19     67.86 o 
   2   4  10     2077.99     2101.78     89.04 o 
   3   4  10      525.40      541.21     39.49 o 
   4   4  10      122.90      139.83     32.57 o 
   5   4  10      837.39      883.74     42.73 o 
   6   4  10      748.68      745.18     55.70 o 
   7   4  10       12.01       -7.02     47.09 o 
   8   4  10       55.07      136.29     43.91 o 
   9   4  10      100.41       82.90     40.48 o 
  10   4  10        0.97       24.53     50.30 o 
  11   4  10      769.47      796.71     80.72 o 
  12   4  10       64.39      -55.83     59.51 o 
  13   4  10       85.24      206.54     70.70 o 
 -14   5  10      564.44      532.53    102.76 o 
 -13   5  10     1292.35     1215.72     83.60 o 
 -12   5  10      624.96      667.23     53.69 o 
 -11   5  10      404.34      406.20     53.13 o 
 -10   5  10      277.33      280.32     37.48 o 
  -9   5  10     1664.06     1644.33     52.56 o 
  -8   5  10      544.02      583.97     32.82 o 
  -7   5  10      528.96      517.63     33.42 o 
  -6   5  10      478.31      518.34     30.37 o 
  -5   5  10     1735.43     1548.20     48.01 o 
  -4   5  10       31.33       61.26     18.17 o 
  -3   5  10      449.00      492.15     25.03 o 
  -2   5  10     4123.29     4025.52     61.16 o 
  -1   5  10      646.58      657.34     29.23 o 
   0   5  10    10320.32     9957.31    121.68 o 
   1   5  10      489.62      563.13     30.13 o 
   2   5  10     1214.36     1070.30     41.50 o 
   3   5  10       16.63       60.06     31.64 o 
   4   5  10      395.12      364.91     34.77 o 
   5   5  10      263.89      283.10     34.27 o 
   6   5  10     2255.66     2115.33     72.77 o 
   7   5  10     3114.15     3050.85     88.78 o 
   8   5  10       36.61       63.48     83.01 o 
   9   5  10      155.75      144.54     52.39 o 
  10   5  10      106.49      135.69     46.98 o 
  11   5  10      115.28      122.60     59.93 o 
  12   5  10      140.72      192.09     67.00 o 
  13   5  10      182.64      271.96     75.29 o 
 -14   6  10        4.07       15.11     57.06 o 
 -13   6  10        7.85       17.90     53.06 o 
 -12   6  10       43.98       11.07     59.01 o 
 -11   6  10      948.75     1080.16     59.84 o 
 -10   6  10       25.06       -5.07     30.57 o 
  -9   6  10       16.75       34.16     27.05 o 
  -8   6  10       20.89       12.31     22.94 o 
  -7   6  10     1051.86     1020.40     43.40 o 
  -6   6  10     2361.27     2261.10     47.47 o 
  -5   6  10        0.03      -19.29     18.82 o 
  -4   6  10      270.05      305.78     24.49 o 
  -3   6  10      695.60      723.12     29.89 o 
  -2   6  10     7003.98     6787.44     89.75 o 
  -1   6  10      228.19      272.26     23.34 o 
   0   6  10      281.35      234.06     22.63 o 
   1   6  10      222.42      284.16     23.77 o 
   2   6  10     2635.43     2514.13     58.21 o 
   3   6  10     3554.79     3760.76     74.95 o 
   4   6  10      266.77      230.51     33.13 o 
   5   6  10       39.22       16.05     36.17 o 
   6   6  10     1828.81     1783.40     68.75 o 
   7   6  10     2532.99     2632.35    149.50 o 
   8   6  10        6.95      -29.68     47.57 o 
   9   6  10        4.67      -42.00     44.61 o 
  10   6  10      522.62      604.93     70.34 o 
  11   6  10     1662.17     1754.83    107.10 o 
  12   6  10      334.07      450.87     77.85 o 
 -13   7  10       12.83        9.10     40.93 o 
 -12   7  10     1220.33     1381.39    152.93 o 
 -11   7  10        3.64       20.81     52.14 o 
 -10   7  10      485.02      407.86     62.11 o 
  -9   7  10        0.15       -7.61     26.38 o 
  -8   7  10      586.63      641.66     34.81 o 
  -7   7  10     2274.34     2344.91     50.36 o 
  -6   7  10     2233.91     2344.22     53.81 o 
  -5   7  10      209.52      171.69     25.77 o 
  -4   7  10      151.01      175.10     24.29 o 
  -3   7  10    12426.25    11745.90    138.89 o 
  -2   7  10     1234.21     1223.64     38.40 o 
  -1   7  10     2000.46     2093.31     48.18 o 
   0   7  10      672.88      614.22     29.52 o 
   1   7  10     1271.19     1226.53     37.60 o 
   2   7  10     2103.37     2023.54     51.10 o 
   3   7  10      154.17      141.37     28.80 o 
   4   7  10     1109.77     1213.25     46.67 o 
   5   7  10     1392.09     1432.64     56.00 o 
   6   7  10     1540.09     1681.29     82.66 o 
   7   7  10     1595.87     1645.52    106.61 o 
   8   7  10      107.79       71.19     41.06 o 
   9   7  10      592.84      556.52     58.69 o 
  10   7  10     2053.91     1964.07    106.28 o 
  11   7  10      137.34      308.84     67.24 o 
  12   7  10      626.08      678.42     87.46 o 
 -13   8  10      351.26      306.16     66.39 o 
 -12   8  10        7.54       24.66     55.86 o 
 -11   8  10       95.38      100.70     53.48 o 
 -10   8  10      226.53      153.64     56.21 o 
  -9   8  10      184.36      207.90     38.34 o 
  -8   8  10       93.41      102.19     26.38 o 
  -7   8  10     1882.03     1871.56     55.93 o 
  -6   8  10        6.02       -9.86     23.11 o 
  -5   8  10       71.56       33.23     22.93 o 
  -4   8  10     3418.71     3297.89     63.65 o 
  -3   8  10      824.02      823.29     32.90 o 
  -2   8  10        0.09       -7.49     19.96 o 
  -1   8  10     3491.73     3342.95     61.89 o 
   0   8  10     1848.17     1808.41     46.52 o 
   1   8  10      684.30      832.88     32.28 o 
   2   8  10     4994.99     4847.63     82.03 o 
   3   8  10     1453.37     1492.01     52.47 o 
   4   8  10      126.09      149.00     38.15 o 
   5   8  10     2458.84     2067.91     86.06 o 
   6   8  10     1083.66      945.08     59.65 o 
   7   8  10      309.36      319.65     67.86 o 
   8   8  10     1073.54     1079.78     71.36 o 
   9   8  10       52.30       97.15     46.56 o 
  10   8  10      232.80      301.33     55.84 o 
  11   8  10        3.12       27.59     58.65 o 
 -13   9  10      423.55      336.54     98.83 o 
 -12   9  10     1642.10     1496.62    101.50 o 
 -11   9  10        5.19      -65.60     47.45 o 
 -10   9  10      108.67       87.71     77.22 o 
  -9   9  10      130.39      109.96     42.79 o 
  -8   9  10     5195.72     5286.66    100.72 o 
  -7   9  10      856.49      866.26     40.69 o 
  -6   9  10     1991.97     1988.64     72.51 o 
  -5   9  10     3018.50     2955.11     79.19 o 
  -4   9  10     4590.49     4514.75     84.96 o 
  -3   9  10      963.25      849.31     34.34 o 
  -2   9  10      275.15      308.16     26.08 o 
  -1   9  10      226.71      193.60     33.43 o 
   0   9  10     3219.27     3166.19     61.98 o 
   1   9  10     4534.12     4474.23     70.23 o 
   2   9  10      711.65      774.08     37.40 o 
   3   9  10      874.55      858.36     41.60 o 
   4   9  10       35.76       67.04     36.18 o 
   5   9  10     3753.25     3723.81    105.17 o 
   6   9  10      433.07      494.87     63.38 o 
   7   9  10     2212.18     1917.68     85.68 o 
   8   9  10      121.98      112.82     40.19 o 
   9   9  10     1601.22     1577.43     74.83 o 
  10   9  10      441.10      473.18     62.65 o 
  11   9  10      647.14      656.94     85.37 o 
 -12  10  10      552.57      653.78     77.58 o 
 -11  10  10      184.16      225.40     63.82 o 
 -10  10  10      248.66      203.45     61.23 o 
  -9  10  10     1083.59     1130.26     69.20 o 
  -8  10  10      424.57      568.11     47.71 o 
  -7  10  10     3071.46     3304.98    120.18 o 
  -6  10  10     1382.94     1382.82     52.64 o 
  -5  10  10     2209.49     2259.74     57.39 o 
  -4  10  10      895.63      969.90     40.17 o 
  -3  10  10     1978.00     2118.39     50.58 o 
  -2  10  10      128.70      109.18     22.12 o 
  -1  10  10      280.10      285.18     26.65 o 
   0  10  10        8.65      -12.27     21.17 o 
   1  10  10     3291.56     3206.15     69.15 o 
   2  10  10     2306.94     2507.86     66.43 o 
   3  10  10     2112.12     1909.84     64.27 o 
   4  10  10     1743.96     1641.59    101.75 o 
   5  10  10        3.74       39.76     66.90 o 
   6  10  10      797.08      953.90     74.58 o 
   7  10  10        7.14       19.04     36.87 o 
   8  10  10      323.07      399.89     50.92 o 
   9  10  10      363.24      314.44     50.98 o 
  10  10  10      418.31      503.35     58.27 o 
 -11  11  10      294.83      325.27    109.73 o 
 -10  11  10        4.93        0.56     55.37 o 
  -9  11  10        0.52      -17.41     46.87 o 
  -8  11  10      224.96       99.30     51.70 o 
  -7  11  10     3063.89     3242.83     88.70 o 
  -6  11  10      183.28      146.11     33.56 o 
  -5  11  10      532.43      581.00     37.34 o 
  -4  11  10        8.92       -8.85     24.94 o 
  -3  11  10      156.13      171.95     24.24 o 
  -2  11  10      896.18      942.11     34.93 o 
  -1  11  10      235.43      228.49     26.45 o 
   0  11  10      165.89      148.93     28.37 o 
   1  11  10       81.25       50.61     26.32 o 
   2  11  10     1151.60     1147.59     49.77 o 
   3  11  10      318.05      405.05     47.21 o 
   4  11  10      107.33      119.42     41.30 o 
   5  11  10      104.28      156.25     42.41 o 
   6  11  10       90.46       80.66     35.36 o 
   7  11  10        2.93      -12.72     37.79 o 
   8  11  10        7.83       -1.53     44.25 o 
   9  11  10       84.32       44.97     44.04 o 
  10  11  10      151.20      144.20     51.78 o 
 -11  12  10      841.65     1076.19     90.72 o 
 -10  12  10       28.18       35.30     58.36 o 
  -9  12  10      243.08      210.57     57.59 o 
  -8  12  10      111.31      183.29     56.66 o 
  -7  12  10      123.58      191.56     36.72 o 
  -6  12  10     1308.00     1417.64     52.03 o 
  -5  12  10      110.59      112.93     30.14 o 
  -4  12  10      187.55      210.38     30.85 o 
  -3  12  10      278.21      364.04     30.48 o 
  -2  12  10      467.85      445.96     33.77 o 
  -1  12  10        5.36       24.42     27.37 o 
   0  12  10      331.35      282.85     32.81 o 
   1  12  10      298.86      256.50     32.62 o 
   2  12  10     1120.98     1153.18     56.59 o 
   3  12  10      547.99      517.42     52.75 o 
   4  12  10      294.95      319.50     48.38 o 
   5  12  10        4.96       17.88     25.15 o 
   6  12  10        6.59       12.45     39.73 o 
   7  12  10      801.81      854.25     62.14 o 
   8  12  10      351.37      397.90     54.73 o 
   9  12  10        3.79       40.63     60.85 o 
 -10  13  10       34.63       20.81     60.15 o 
  -9  13  10      179.48      188.71     63.22 o 
  -8  13  10      129.95      115.49     55.51 o 
  -7  13  10      993.31      910.52     65.88 o 
  -6  13  10       17.53       40.99     30.23 o 
  -5  13  10     1074.57     1213.58     50.48 o 
  -4  13  10      112.18       76.71     38.92 o 
  -3  13  10      634.88      634.33     41.96 o 
  -2  13  10        0.37      -13.86     27.94 o 
  -1  13  10      518.20      531.30     43.94 o 
   0  13  10      120.18      111.25     30.34 o 
   1  13  10       46.48       25.36     28.68 o 
   2  13  10     1135.49     1342.26     71.95 o 
   3  13  10       33.00       77.37     41.16 o 
   4  13  10     1558.12     1661.48     82.17 o 
   5  13  10       90.86      121.32     40.68 o 
   6  13  10       39.23       63.82     37.54 o 
   7  13  10       85.62      108.04     44.92 o 
   8  13  10      339.63      229.51     53.36 o 
  -9  14  10       16.98       26.09     56.79 o 
  -8  14  10      158.36      180.03     54.55 o 
  -7  14  10      900.87     1067.14     79.19 o 
  -6  14  10      216.90      225.29     36.00 o 
  -5  14  10      787.03      852.40     53.27 o 
  -4  14  10       48.19       37.06     35.01 o 
  -3  14  10      463.35      503.69     42.05 o 
  -2  14  10      853.13      922.98     52.98 o 
  -1  14  10        5.12      -41.05     32.10 o 
   0  14  10      147.93      143.82     37.84 o 
   1  14  10       87.16       48.15     42.39 o 
   2  14  10     1863.14     1965.40     86.79 o 
   3  14  10      419.14      431.64     72.69 o 
   4  14  10        7.69       22.41     33.25 o 
   5  14  10      351.99      324.19     49.53 o 
   6  14  10      173.41      171.07     48.26 o 
   7  14  10      177.52      192.19     59.96 o 
  -7  15  10      790.01      877.79     92.29 o 
  -6  15  10       32.98      140.06     51.71 o 
  -5  15  10       35.42      -20.39     36.19 o 
  -4  15  10      611.77      584.73     50.64 o 
  -3  15  10      373.47      407.31     45.55 o 
  -2  15  10      109.91      117.27     38.11 o 
  -1  15  10      880.63      883.49     55.58 o 
   0  15  10      301.51      262.68     42.14 o 
   1  15  10       70.18       96.72     45.94 o 
   2  15  10      322.26      238.58     50.77 o 
   3  15  10      156.24      267.54     53.89 o 
   4  15  10      519.90      479.19     54.46 o 
   5  15  10      322.44      251.99     50.03 o 
   6  15  10      252.46      202.64     51.46 o 
  -6  16  10      911.28     1028.26     96.08 o 
  -5  16  10      771.79      829.07     65.57 o 
  -4  16  10      540.43      564.55     53.18 o 
  -3  16  10       78.08       83.48     39.20 o 
  -2  16  10      206.80      163.87     41.97 o 
  -1  16  10     2013.46     2144.76     78.49 o 
   0  16  10     1491.06     1407.31     80.77 o 
   1  16  10      258.80      299.67     56.67 o 
   2  16  10        0.19        6.14     45.83 o 
   3  16  10     1387.43     1368.78     91.16 o 
   4  16  10        5.96       -1.60     50.22 o 
  -2  17  10      204.13      237.55     57.97 o 
  -1  17  10      192.94      153.79     48.86 o 
   0  17  10        0.10       26.74     49.59 o 
   1  17  10      127.90       74.84     52.49 o 
 -14   1  11      111.01       93.89     57.70 o 
 -13   1  11      102.73      107.97     55.12 o 
 -12   1  11      558.38      622.20     49.77 o 
 -11   1  11     2808.31     2976.30     80.60 o 
 -10   1  11      324.00      270.62     38.78 o 
  -9   1  11     1014.20     1145.92     55.71 o 
  -8   1  11      170.99      194.90     35.45 o 
  -7   1  11      574.73      581.98     40.30 o 
  -6   1  11     2238.18     2246.57     61.94 o 
  -5   1  11      123.28      137.50     30.81 o 
  -4   1  11      136.10      140.60     29.97 o 
  -3   1  11       49.06       52.07     26.52 o 
  -2   1  11     7504.70     7294.35    113.99 o 
  -1   1  11       79.52      123.56     27.98 o 
   0   1  11     1634.64     1518.27     69.55 o 
   1   1  11       38.15       77.67     20.82 o 
   2   1  11      137.67      182.81     25.52 o 
   3   1  11     3724.79     3827.91     78.73 o 
   4   1  11     2144.19     2066.53     67.50 o 
   5   1  11       50.00       -7.96     29.32 o 
   6   1  11       71.31       25.73     39.24 o 
   7   1  11     5954.02     6116.77    152.48 o 
   8   1  11      137.33       69.33     55.25 o 
   9   1  11     1238.19     1100.59     97.30 o 
  10   1  11      438.65      474.34     56.51 o 
  11   1  11      536.92      462.21     58.75 o 
  12   1  11      304.74      322.76     58.56 o 
  13   1  11      802.74      819.44     75.32 o 
 -14   2  11        1.59       44.16     86.50 o 
 -13   2  11      554.54      611.77     54.96 o 
 -12   2  11      264.29      268.04     42.16 o 
 -11   2  11       25.30       46.60     35.05 o 
 -10   2  11       89.60      132.31     34.42 o 
  -9   2  11     1969.35     1775.15     60.87 o 
  -8   2  11       90.37       80.76     33.11 o 
  -7   2  11     1515.05     1504.15     65.87 o 
  -6   2  11       82.53       73.03     28.85 o 
  -5   2  11     1496.73     1521.19     50.15 o 
  -4   2  11      756.40      728.64     37.98 o 
  -3   2  11       10.64       51.05     29.54 o 
  -2   2  11     1509.75     1745.29     53.42 o 
  -1   2  11     2014.73     2033.13     52.44 o 
   0   2  11     2691.23     2586.54     46.43 o 
   1   2  11     1039.56     1285.45     50.34 o 
   2   2  11      333.88      292.47     27.67 o 
   3   2  11       62.76       84.27     25.68 o 
   4   2  11     4715.23     4987.71    106.75 o 
   5   2  11       32.23        2.59     30.01 o 
   6   2  11       25.00       -3.72     31.17 o 
   7   2  11      205.46      152.32     45.17 o 
   8   2  11      175.88      164.89     45.00 o 
   9   2  11     1329.63     1382.34    104.84 o 
  10   2  11      132.50      139.85     46.45 o 
  11   2  11      988.70     1195.25    148.11 o 
  12   2  11        4.16       26.08     46.84 o 
  13   2  11      205.06      188.29     70.66 o 
 -14   3  11        8.65       -8.98     43.62 o 
 -13   3  11       19.64       -1.91     40.76 o 
 -12   3  11     2255.19     2141.96     79.12 o 
 -11   3  11      796.51      866.98     60.68 o 
 -10   3  11       10.16        9.25     31.50 o 
  -9   3  11     1906.74     2074.15     65.82 o 
  -8   3  11     2048.79     2051.07     67.16 o 
  -7   3  11        6.72      -19.63     28.80 o 
  -6   3  11     2677.79     2535.91     76.66 o 
  -5   3  11     1010.61     1020.76     44.52 o 
  -4   3  11     2073.22     2116.45     60.78 o 
  -3   3  11     2429.48     2356.82     56.83 o 
  -2   3  11    15286.53    14600.56    180.09 o 
  -1   3  11       21.02       56.31     15.87 o 
   0   3  11     4766.43     4813.42    119.03 o 
   1   3  11     6073.17     6164.55     91.68 o 
   2   3  11       84.31       26.26     28.81 o 
   3   3  11        4.72      -39.27     26.18 o 
   4   3  11     1280.59     1231.04     70.10 o 
   5   3  11      551.27      569.82     44.50 o 
   6   3  11      302.70      342.82     41.94 o 
   7   3  11     2545.87     2670.13     84.16 o 
   8   3  11     1692.26     1754.93     86.32 o 
   9   3  11      673.95      681.89     84.26 o 
  10   3  11     2767.07     3039.28    107.85 o 
  11   3  11      256.65      269.17     62.82 o 
  12   3  11        3.81      -14.06     55.65 o 
 -14   4  11     1032.70     1039.84     92.93 o 
 -13   4  11        4.50      -58.31     38.87 o 
 -12   4  11      226.75      234.89     45.91 o 
 -11   4  11     1456.80     1513.17     66.45 o 
 -10   4  11     3043.77     3216.13     81.38 o 
  -9   4  11      668.24      627.57     43.47 o 
  -8   4  11       35.04       42.43     30.98 o 
  -7   4  11       87.58       40.25     35.26 o 
  -6   4  11      110.78       61.86     24.63 o 
  -5   4  11      159.62      222.46     31.64 o 
  -4   4  11      705.15      660.68     27.11 o 
  -3   4  11      663.79      722.98     28.47 o 
  -2   4  11       11.87       55.30     17.11 o 
  -1   4  11    13379.94    13486.81    170.66 o 
   0   4  11       52.27       31.31     24.69 o 
   1   4  11     4094.81     3638.78     67.11 o 
   2   4  11     1865.64     1783.65     54.90 o 
   3   4  11     1909.30     2062.62     66.87 o 
   4   4  11     3004.24     2979.70     80.47 o 
   5   4  11        9.18      -41.81     27.87 o 
   6   4  11        2.25      -40.21     36.53 o 
   7   4  11      281.74      310.17     40.76 o 
   8   4  11     1946.35     1959.23     78.42 o 
   9   4  11      565.72      433.83     66.21 o 
  10   4  11       92.99      123.27     55.93 o 
  11   4  11      103.00       78.72     57.69 o 
  12   4  11     1049.29     1034.49     92.76 o 
 -14   5  11      147.27       86.04     59.22 o 
 -13   5  11       55.35       12.36     62.32 o 
 -12   5  11       27.63        2.83     32.39 o 
 -11   5  11     2039.73     2181.25     94.61 o 
 -10   5  11      338.17      349.61     40.56 o 
  -9   5  11     1031.52     1118.67     51.19 o 
  -8   5  11       36.28        0.63     30.29 o 
  -7   5  11     1352.18     1407.17     53.97 o 
  -6   5  11     2523.90     2398.35     66.30 o 
  -5   5  11       37.84       29.17     22.82 o 
  -4   5  11      419.93      489.02     27.72 o 
  -3   5  11     2437.57     2289.87     51.13 o 
  -2   5  11     6665.48     6311.42    101.86 o 
  -1   5  11      612.59      588.28     28.23 o 
   0   5  11     1565.22     1593.66     42.38 o 
   1   5  11     1520.55     1540.86     52.34 o 
   2   5  11      177.44      213.10     31.20 o 
   3   5  11       49.60       47.23     30.47 o 
   4   5  11      159.26      184.38     32.43 o 
   5   5  11        4.88      -22.01     29.01 o 
   6   5  11     1682.57     1747.20     69.40 o 
   7   5  11      803.91      762.69     60.32 o 
   8   5  11     1248.02     1296.18     65.36 o 
   9   5  11      363.16      415.63     52.32 o 
  10   5  11        1.58      -23.20     50.34 o 
  11   5  11      369.33      336.03     88.35 o 
  12   5  11       79.60        5.46     60.59 o 
 -13   6  11       22.85       60.12     52.73 o 
 -12   6  11      106.28      133.49     55.10 o 
 -11   6  11        3.88       25.32     38.12 o 
 -10   6  11     1028.62     1101.21     53.81 o 
  -9   6  11      298.20      376.59     39.56 o 
  -8   6  11      226.94      211.90     34.23 o 
  -7   6  11      103.31      143.43     32.58 o 
  -6   6  11     1563.99     1569.47     48.68 o 
  -5   6  11       10.24       -9.18     19.17 o 
  -4   6  11     2802.37     2707.95     84.02 o 
  -3   6  11      430.07      379.60     31.09 o 
  -2   6  11      284.97      269.16     24.01 o 
  -1   6  11     1576.93     1502.29     40.63 o 
   0   6  11     1646.49     1793.87     43.91 o 
   1   6  11        0.16      -30.33     20.22 o 
   2   6  11       34.81      -20.46     26.61 o 
   3   6  11      469.08      500.59     37.12 o 
   4   6  11      594.47      627.52     42.70 o 
   5   6  11      220.68      176.37     37.08 o 
   6   6  11       39.18       62.83     38.05 o 
   7   6  11     1761.84     1905.43     90.03 o 
   8   6  11       36.56      -41.78     53.41 o 
   9   6  11      257.51      312.09     60.81 o 
  10   6  11        8.26       51.30     46.48 o 
  11   6  11        4.06      -25.72     55.46 o 
  12   6  11      359.04      442.88     79.26 o 
 -13   7  11      359.17      385.02     69.43 o 
 -12   7  11        7.88       18.09     56.42 o 
 -11   7  11      223.43      161.74     57.65 o 
 -10   7  11      630.27      696.57     59.25 o 
  -9   7  11      138.87      168.14     35.22 o 
  -8   7  11      483.86      589.66     41.91 o 
  -7   7  11     1549.65     1728.10     58.92 o 
  -6   7  11      117.56      148.64     28.13 o 
  -5   7  11        2.77      -35.24     24.41 o 
  -4   7  11      635.90      598.56     32.72 o 
  -3   7  11     1931.05     1982.84     73.61 o 
  -2   7  11       29.38       32.75     22.13 o 
  -1   7  11     1316.30     1583.51     43.01 o 
   0   7  11      213.46      205.37     30.13 o 
   1   7  11     4089.21     4091.32     74.35 o 
   2   7  11     1319.38     1473.92     48.94 o 
   3   7  11      644.61      681.02     38.67 o 
   4   7  11     2029.13     1969.25     58.76 o 
   5   7  11     1086.10     1179.93     52.25 o 
   6   7  11     2446.61     2645.49    103.66 o 
   7   7  11        0.55       24.91     66.38 o 
   8   7  11      300.12      238.50     82.93 o 
   9   7  11      464.30      411.59     66.50 o 
  10   7  11     1424.23     1505.24    159.11 o 
  11   7  11      285.22      219.22     76.81 o 
 -13   8  11      994.78     1038.68     88.53 o 
 -12   8  11       68.97       42.00     57.45 o 
 -11   8  11      528.99      667.71     79.83 o 
 -10   8  11       96.65      103.76     55.40 o 
  -9   8  11     2116.08     2201.85     85.70 o 
  -8   8  11     1136.26     1185.20     53.16 o 
  -7   8  11     1272.83     1395.23     54.32 o 
  -6   8  11       16.83        0.22     30.14 o 
  -5   8  11      310.89      386.56     35.29 o 
  -4   8  11     1463.55     1546.13     45.77 o 
  -3   8  11       44.51       73.02     21.93 o 
  -2   8  11      854.76      797.46     34.94 o 
  -1   8  11       26.43       29.01     23.29 o 
   0   8  11     3095.18     2774.28     80.75 o 
   1   8  11     3852.55     3706.12     66.20 o 
   2   8  11     1898.56     1871.15     62.26 o 
   3   8  11       23.25       40.82     27.91 o 
   4   8  11     2375.14     2378.04     80.77 o 
   5   8  11     1923.37     2111.93     80.66 o 
   6   8  11     1005.61     1019.96     62.35 o 
   7   8  11      133.31      177.08     45.17 o 
   8   8  11      640.64      506.55     68.50 o 
   9   8  11     1559.46     1544.29    104.60 o 
  10   8  11      165.63      237.47     65.09 o 
  11   8  11     1228.62     1346.27    130.25 o 
 -12   9  11      111.32      109.05     64.18 o 
 -11   9  11      772.61      855.68     79.71 o 
 -10   9  11        2.85      -29.12     53.16 o 
  -9   9  11      100.31      151.77     54.90 o 
  -8   9  11      752.30      667.02     57.66 o 
  -7   9  11        1.46      -12.44     33.33 o 
  -6   9  11      663.98      687.53     49.89 o 
  -5   9  11      374.26      407.12     34.62 o 
  -4   9  11      635.22      706.62     38.37 o 
  -3   9  11      342.62      355.57     26.89 o 
  -2   9  11       56.69       58.44     23.89 o 
  -1   9  11     1755.91     1673.16     46.85 o 
   0   9  11      663.82      632.17     34.45 o 
   1   9  11     1640.29     1815.83     46.29 o 
   2   9  11      816.90      823.44     38.64 o 
   3   9  11      159.73      154.84     31.42 o 
   4   9  11      527.06      525.77     57.20 o 
   5   9  11      645.47      625.29     96.32 o 
   6   9  11      240.28      376.31     49.56 o 
   7   9  11      102.61      100.27     43.33 o 
   8   9  11      102.65       70.23     48.36 o 
   9   9  11      392.38      382.29     50.28 o 
  10   9  11      818.73      852.37     73.88 o 
 -12  10  11       34.46       63.83     60.16 o 
 -11  10  11      131.90      179.08     65.81 o 
 -10  10  11       77.17      125.82     57.12 o 
  -9  10  11      588.53      511.69     67.89 o 
  -8  10  11      730.40      781.79     61.32 o 
  -7  10  11      304.75      370.24     70.13 o 
  -6  10  11      464.44      586.37     51.94 o 
  -5  10  11      142.68      122.88     31.68 o 
  -4  10  11     3309.62     3225.03     67.80 o 
  -3  10  11     1997.84     1953.69     49.60 o 
  -2  10  11     1769.54     1805.20     49.68 o 
  -1  10  11      221.27      222.41     26.12 o 
   0  10  11     1389.16     1536.81     50.68 o 
   1  10  11        0.21        7.57     24.90 o 
   2  10  11     3881.20     3945.90     84.90 o 
   3  10  11     1043.35      979.73     74.67 o 
   4  10  11       73.23      103.23     39.87 o 
   5  10  11     1715.33     1745.13     77.71 o 
   6  10  11     2762.41     2559.77     94.80 o 
   7  10  11      497.47      478.87     56.15 o 
   8  10  11        0.18       39.75     38.73 o 
   9  10  11      888.57      873.73     78.46 o 
  10  10  11      470.99      494.51     73.84 o 
 -11  11  11      130.03      104.99     65.60 o 
 -10  11  11       31.23       41.25     54.85 o 
  -9  11  11      401.49      304.92     64.59 o 
  -8  11  11     1612.70     1726.52    107.79 o 
  -7  11  11      620.40      581.08     65.53 o 
  -6  11  11       53.38       77.63     40.26 o 
  -5  11  11     1097.21     1132.20     54.71 o 
  -4  11  11      839.57      845.74     40.94 o 
  -3  11  11     1970.84     1965.70     48.44 o 
  -2  11  11       72.55       71.42     24.09 o 
  -1  11  11      210.39      177.70     27.52 o 
   0  11  11     2158.35     2226.72     60.06 o 
   1  11  11     1822.83     1791.27     55.15 o 
   2  11  11      274.34      233.67     34.17 o 
   3  11  11      711.08      703.71     60.97 o 
   4  11  11      415.64      452.69     50.77 o 
   5  11  11     1479.71     1453.99     74.59 o 
   6  11  11       96.64       95.93     44.00 o 
   7  11  11      264.79      266.77     53.95 o 
   8  11  11       34.98        8.49     41.51 o 
   9  11  11        0.37      -50.95     43.47 o 
 -10  12  11      376.91      484.16     98.33 o 
  -9  12  11        1.03       89.21     57.06 o 
  -8  12  11      105.67       96.77     57.44 o 
  -7  12  11       19.58       27.16     49.34 o 
  -6  12  11        5.73      -24.33     35.00 o 
  -5  12  11       25.86        8.97     43.06 o 
  -4  12  11      196.31      201.94     31.32 o 
  -3  12  11       32.75       46.48     25.12 o 
  -2  12  11        5.01      -12.21     26.88 o 
  -1  12  11       47.81       33.15     27.93 o 
   0  12  11       14.71       -0.65     27.92 o 
   1  12  11      349.18      334.51     42.71 o 
   2  12  11        5.99       11.58     36.12 o 
   3  12  11      802.71      862.54     67.70 o 
   4  12  11      382.79      285.97     48.95 o 
   5  12  11      296.52      258.64     57.31 o 
   6  12  11      161.44      141.74     41.36 o 
   7  12  11       47.16       33.27     38.45 o 
   8  12  11       18.08       27.00     44.24 o 
  -9  13  11      200.68      130.61     62.31 o 
  -8  13  11       93.68       46.42     80.34 o 
  -7  13  11      103.04      122.04     57.29 o 
  -6  13  11       10.52        1.17     35.93 o 
  -5  13  11      901.99      912.27     55.99 o 
  -4  13  11       61.07       63.74     37.40 o 
  -3  13  11       76.88       84.80     30.48 o 
  -2  13  11      265.35      281.01     41.53 o 
  -1  13  11      796.85      816.52     50.07 o 
   0  13  11       26.62       51.14     34.75 o 
   1  13  11      977.78      938.23     52.16 o 
   2  13  11      468.48      578.21     49.13 o 
   3  13  11      167.73      157.17     59.93 o 
   4  13  11      340.54      258.82     50.76 o 
   5  13  11      210.96      142.27     42.01 o 
   6  13  11      837.19      765.62     68.59 o 
   7  13  11      166.20      218.32     73.14 o 
  -8  14  11       10.12      101.26     86.15 o 
  -7  14  11      883.33     1005.26     82.32 o 
  -6  14  11      285.06      312.99     59.93 o 
  -5  14  11      304.46      265.47     55.81 o 
  -4  14  11       80.72        8.71     75.41 o 
  -3  14  11      911.66      879.17     48.95 o 
  -2  14  11       81.46       54.90     35.49 o 
  -1  14  11     3580.74     3320.23     88.66 o 
   0  14  11       94.31      103.27     35.80 o 
   1  14  11       33.18        4.83     40.30 o 
   2  14  11      292.97      249.94     43.11 o 
   3  14  11     1729.75     1637.58     86.10 o 
   4  14  11      293.15      345.82     49.34 o 
   5  14  11       35.29       63.74     44.45 o 
   6  14  11      111.12       95.21     67.93 o 
  -7  15  11       67.54       96.45     88.28 o 
  -6  15  11      234.00      182.21     88.55 o 
  -5  15  11      147.59      223.52     56.17 o 
  -4  15  11       28.26       11.74     89.91 o 
  -3  15  11      136.55      115.66     51.76 o 
  -2  15  11     1157.95     1250.13     61.64 o 
  -1  15  11       10.53       33.48     37.68 o 
   0  15  11     1639.79     1612.93    113.24 o 
   1  15  11      894.50      932.63     93.85 o 
   2  15  11      221.86      147.45     50.69 o 
   3  15  11      348.62      435.32     52.51 o 
   4  15  11      943.28      926.91     66.59 o 
   5  15  11        4.75      -20.08     37.55 o 
  -4  16  11      223.77      173.32     57.15 o 
  -3  16  11      231.30      152.30     56.73 o 
  -2  16  11      214.62      208.72     44.31 o 
  -1  16  11       23.08       83.19     41.66 o 
   0  16  11      176.26      135.61     49.99 o 
   1  16  11       43.45       42.02     75.29 o 
   2  16  11      754.37      712.81     69.82 o 
   3  16  11        3.23      -34.61     48.03 o 
 -14   0  12       19.23      145.48     89.40 o 
 -13   0  12       22.80       88.50     63.31 o 
 -12   0  12       81.53       32.79     59.15 o 
 -11   0  12     1644.31     1447.54     97.94 o 
 -10   0  12      379.80      427.67     67.93 o 
  -9   0  12       95.91       37.21     46.07 o 
  -8   0  12     3196.26     3348.41    122.05 o 
  -7   0  12     2595.43     2449.46    104.96 o 
  -6   0  12     2915.92     2961.46    114.94 o 
  -5   0  12     3450.38     3291.91    139.84 o 
  -4   0  12     3339.77     3230.90    107.61 o 
  -3   0  12     1719.10     1689.15     78.10 o 
  -2   0  12      309.14      410.58     66.15 o 
  -1   0  12    18892.57    19175.15    401.14 o 
   0   0  12     1804.62     1925.48     63.85 o 
   1   0  12     2580.01     2455.17     76.67 o 
   2   0  12        1.12       23.00     31.29 o 
   3   0  12     1487.65     1539.59    110.05 o 
   4   0  12    11903.43    11913.60    402.91 o 
   5   0  12     1650.82     1962.08    250.61 o 
   6   0  12     2404.65     2554.34    164.42 o 
   7   0  12      120.23      178.35     50.55 o 
   8   0  12     1675.62     1551.72    146.72 o 
   9   0  12     1037.73     1124.12    138.58 o 
  10   0  12      392.45      332.29    109.73 o 
  11   0  12       61.76       24.22     85.88 o 
  12   0  12      111.58       71.79     70.97 o 
 -14   1  12      343.29      519.90     72.43 o 
 -13   1  12     1135.86     1273.01     79.02 o 
 -12   1  12       17.66       -7.37     40.87 o 
 -11   1  12       23.37       17.56     41.21 o 
 -10   1  12      114.51       83.96     40.10 o 
  -9   1  12       37.52       52.57     35.24 o 
  -8   1  12       77.82       56.32     25.12 o 
  -7   1  12      824.56      868.06     51.38 o 
  -6   1  12      324.94      380.81     40.69 o 
  -5   1  12      289.16      280.11     35.59 o 
  -4   1  12     4224.96     4200.40     86.84 o 
  -3   1  12    11652.23    11719.85    230.91 o 
  -2   1  12      405.85      346.17     32.61 o 
  -1   1  12        2.16       -8.20     27.13 o 
   0   1  12      579.17      571.36     34.77 o 
   1   1  12       34.23       -3.02     21.82 o 
   2   1  12       48.02       15.10     23.13 o 
   3   1  12      415.43      438.21     39.94 o 
   4   1  12       11.08       40.02     28.37 o 
   5   1  12       73.80       36.39     34.13 o 
   6   1  12     2373.22     2513.87     81.08 o 
   7   1  12      429.71      552.91     53.75 o 
   8   1  12      730.29      610.74    118.76 o 
   9   1  12      768.81      660.97     91.46 o 
  10   1  12      665.32      632.64     70.43 o 
  11   1  12        6.23      -14.87     43.28 o 
  12   1  12      117.53      121.30     52.40 o 
 -14   2  12     1266.16     1468.58     94.11 o 
 -13   2  12      204.63      227.35     48.06 o 
 -12   2  12       26.45       20.15     37.47 o 
 -11   2  12     4723.90     4848.52    121.87 o 
 -10   2  12     1972.40     1764.07     69.89 o 
  -9   2  12      393.76      427.80     41.18 o 
  -8   2  12      342.70      307.15     37.05 o 
  -7   2  12     3302.99     3071.11     74.92 o 
  -6   2  12      528.02      504.35     39.01 o 
  -5   2  12     3247.28     2919.20     68.76 o 
  -4   2  12     3776.23     3758.42     82.29 o 
  -3   2  12      319.26      311.12     34.34 o 
  -2   2  12    14914.23    14438.87    194.17 o 
  -1   2  12     5160.33     5433.03    105.78 o 
   0   2  12        2.24        9.19     15.83 o 
   1   2  12     1713.75     1753.29     52.79 o 
   2   2  12     7100.61     6938.96    115.27 o 
   3   2  12     2595.40     2717.75     86.40 o 
   4   2  12       45.93       77.07     29.53 o 
   5   2  12      479.87      496.14     43.94 o 
   6   2  12      400.08      399.55     66.71 o 
   7   2  12      873.17      848.37     53.49 o 
   8   2  12     3263.03     3153.94    110.97 o 
   9   2  12      138.89       24.46     59.33 o 
  10   2  12      333.10      367.57     64.52 o 
  11   2  12      562.43      542.07     62.02 o 
  12   2  12      571.69      602.74     79.38 o 
 -14   3  12      148.05      195.98     50.40 o 
 -13   3  12      452.77      410.81     70.08 o 
 -12   3  12      572.63      555.94     54.33 o 
 -11   3  12      222.59      169.41     42.89 o 
 -10   3  12     1273.55     1306.90     60.05 o 
  -9   3  12      484.58      463.53     41.48 o 
  -8   3  12       12.54      -18.96     29.56 o 
  -7   3  12      268.81      238.05     39.32 o 
  -6   3  12      148.40      148.78     32.18 o 
  -5   3  12      255.81      272.36     34.64 o 
  -4   3  12       10.40       37.53     27.63 o 
  -3   3  12        7.98       12.75     24.79 o 
  -2   3  12    19985.79    18934.71    264.73 o 
  -1   3  12      532.91      589.77     32.18 o 
   0   3  12      722.45      638.99     26.82 o 
   1   3  12      136.76      191.18     23.88 o 
   2   3  12      703.10      775.36     66.02 o 
   3   3  12     2866.59     2999.08     73.02 o 
   4   3  12      115.70      108.01     33.73 o 
   5   3  12     1181.67     1312.80     61.72 o 
   6   3  12      142.19      101.24     35.58 o 
   7   3  12     2664.74     2898.94     89.64 o 
   8   3  12        5.41        6.98     38.20 o 
   9   3  12      104.23      177.62     65.11 o 
  10   3  12       14.98       46.31     42.70 o 
  11   3  12     1765.29     1701.64    149.11 o 
  12   3  12      494.18      712.19     97.82 o 
 -14   4  12        1.16       55.80     49.79 o 
 -13   4  12      167.64      222.64     48.50 o 
 -12   4  12       28.29       68.24     39.60 o 
 -11   4  12        0.34      -10.27     33.78 o 
 -10   4  12      463.71      408.19     50.38 o 
  -9   4  12      580.69      594.30     45.60 o 
  -8   4  12      636.35      624.03     43.32 o 
  -7   4  12      969.74      991.16     52.86 o 
  -6   4  12      141.54       94.95     31.26 o 
  -5   4  12     2634.87     2683.15     78.59 o 
  -4   4  12     1654.09     1673.91     55.83 o 
  -3   4  12       44.09      -19.37     29.21 o 
  -2   4  12      652.81      651.11     44.04 o 
  -1   4  12      721.07      648.98     45.63 o 
   0   4  12     1606.43     1605.56     41.53 o 
   1   4  12      289.45      386.78     42.21 o 
   2   4  12      174.55      278.69     28.94 o 
   3   4  12        7.14      -41.39     27.60 o 
   4   4  12      266.85      276.34     39.42 o 
   5   4  12      211.38      257.36     44.38 o 
   6   4  12       66.02       60.40     34.42 o 
   7   4  12       66.68       71.49     36.71 o 
   8   4  12       60.67      140.47     39.73 o 
   9   4  12      209.71      168.17     43.76 o 
  10   4  12       38.59       23.16     50.10 o 
  11   4  12      399.47      494.82     70.32 o 
  12   4  12        8.34      -59.26     55.42 o 
 -13   5  12        7.77      -21.46     76.93 o 
 -12   5  12       34.48       30.41     41.54 o 
 -11   5  12      752.09      800.11     52.78 o 
 -10   5  12      427.05      459.20     44.73 o 
  -9   5  12       12.59      -23.60     31.62 o 
  -8   5  12       39.13       17.93     32.13 o 
  -7   5  12      172.30      175.97     34.02 o 
  -6   5  12     1574.22     1568.40     61.23 o 
  -5   5  12     1112.64     1047.06     47.63 o 
  -4   5  12      449.02      395.29     38.19 o 
  -3   5  12        1.50      -26.68     31.28 o 
  -2   5  12     1061.26     1026.42     39.87 o 
  -1   5  12        1.01       -1.90     18.18 o 
   0   5  12      568.28      600.30     41.17 o 
   1   5  12      135.85       66.79     23.80 o 
   2   5  12       16.19       33.59     24.52 o 
   3   5  12      364.55      364.97     35.75 o 
   4   5  12      354.76      446.62     43.26 o 
   5   5  12     1074.37     1069.12     71.94 o 
   6   5  12        0.44       21.64     38.34 o 
   7   5  12      408.99      501.45     65.77 o 
   8   5  12      207.69      114.93    104.79 o 
   9   5  12      368.43      375.21     67.37 o 
  10   5  12      182.73      172.21     59.68 o 
  11   5  12       76.47       12.88     56.47 o 
  12   5  12       17.92       29.40     63.28 o 
 -13   6  12      175.63      115.72     68.78 o 
 -12   6  12        7.01       67.17     56.64 o 
 -11   6  12      403.16      425.35     49.33 o 
 -10   6  12       96.80       69.94     36.58 o 
  -9   6  12      653.04      560.75     47.11 o 
  -8   6  12       31.95      -16.45     31.47 o 
  -7   6  12      445.58      390.29     39.77 o 
  -6   6  12      209.93      208.06     33.60 o 
  -5   6  12     1708.44     1585.03     54.55 o 
  -4   6  12      402.89      420.68     60.90 o 
  -3   6  12       60.91       35.76     35.08 o 
  -2   6  12      371.82      314.25     28.85 o 
  -1   6  12      820.45      927.04     38.20 o 
   0   6  12     5023.95     5001.81     91.05 o 
   1   6  12      320.15      295.79     30.08 o 
   2   6  12      110.90       94.12     27.75 o 
   3   6  12      131.08      103.55     34.65 o 
   4   6  12     3656.71     3741.80     79.04 o 
   5   6  12      467.98      506.89     45.73 o 
   6   6  12      842.53      737.85     52.92 o 
   7   6  12       54.88      -50.10     42.32 o 
   8   6  12     1247.00     1217.90     97.77 o 
   9   6  12      755.51      797.35     65.27 o 
  10   6  12       81.82       73.33     56.57 o 
  11   6  12        4.45       37.31     71.33 o 
 -13   7  12        1.05      -49.99     62.67 o 
 -12   7  12        2.87       -8.31     78.91 o 
 -11   7  12      386.37      381.39     92.51 o 
 -10   7  12      751.57      858.60     63.41 o 
  -9   7  12      559.79      610.71     45.94 o 
  -8   7  12      143.85      132.26     35.33 o 
  -7   7  12        2.69       -5.49     32.77 o 
  -6   7  12      219.18      195.86     36.24 o 
  -5   7  12      400.06      496.39     48.72 o 
  -4   7  12        7.62      -59.59     39.73 o 
  -3   7  12      286.07      338.60     35.53 o 
  -2   7  12      178.80      181.13     28.48 o 
  -1   7  12     2719.67     2752.24     56.07 o 
   0   7  12       55.36       97.03     23.62 o 
   1   7  12      193.20      250.42     28.55 o 
   2   7  12       14.52       20.71     26.26 o 
   3   7  12      245.57      207.65     50.04 o 
   4   7  12      320.79      339.12     36.84 o 
   5   7  12      716.83      729.43     61.33 o 
   6   7  12       25.19       41.26     43.92 o 
   7   7  12       55.29       79.36     47.87 o 
   8   7  12      194.00      189.58     55.09 o 
   9   7  12       32.27       -5.44     53.08 o 
  10   7  12       69.53       77.09     51.11 o 
  11   7  12       65.26       93.39     62.80 o 
 -12   8  12      675.40      757.49    102.64 o 
 -11   8  12        0.93       82.42     55.14 o 
 -10   8  12        3.46       17.79     52.84 o 
  -9   8  12      140.97       64.02     44.12 o 
  -8   8  12        1.83        7.32     32.29 o 
  -7   8  12        2.20       16.81     35.05 o 
  -6   8  12      229.82      238.79     38.00 o 
  -5   8  12      196.07       80.19     36.51 o 
  -4   8  12      985.89     1034.45     58.45 o 
  -3   8  12       47.38       19.04     29.24 o 
  -2   8  12      144.53      219.15     29.17 o 
  -1   8  12      258.03      181.70     25.85 o 
   0   8  12      230.29      217.99     26.59 o 
   1   8  12      125.24      120.65     26.18 o 
   2   8  12      461.88      463.63     30.83 o 
   3   8  12       60.63       83.72     28.34 o 
   4   8  12       42.19       70.58     37.77 o 
   5   8  12     1910.11     1913.48     85.69 o 
   6   8  12      315.39      329.88     47.91 o 
   7   8  12       22.51       54.96     41.63 o 
   8   8  12       29.55        3.96     49.09 o 
   9   8  12       47.10       88.37     45.31 o 
  10   8  12       88.74       -2.73     57.65 o 
 -12   9  12     1145.09     1203.13     94.48 o 
 -11   9  12      529.26      569.82    109.88 o 
 -10   9  12      145.85      128.81     60.79 o 
  -9   9  12     3130.09     3046.16    112.66 o 
  -8   9  12      752.30      737.54     70.96 o 
  -7   9  12     3811.48     3795.86    110.49 o 
  -6   9  12     2330.02     2223.48     90.50 o 
  -5   9  12     2254.58     2279.16     94.85 o 
  -4   9  12      164.16      182.26     50.88 o 
  -3   9  12     6149.93     6298.66    103.10 o 
  -2   9  12      102.52       87.85     31.04 o 
  -1   9  12      279.17      234.39     27.11 o 
   0   9  12     2630.27     2814.15     59.18 o 
   1   9  12     1180.79     1294.76     42.85 o 
   2   9  12     2559.27     2660.58     69.43 o 
   3   9  12       51.99      -44.63     31.22 o 
   4   9  12     3495.80     3470.61    121.92 o 
   5   9  12      508.85      572.36     78.24 o 
   6   9  12     4820.10     4827.66    127.11 o 
   7   9  12      401.68      373.75     52.27 o 
   8   9  12       17.43      -34.26     40.62 o 
   9   9  12      423.25      617.54     74.11 o 
  10   9  12     2140.53     2190.04    105.04 o 
 -11  10  12      894.51      804.98    100.57 o 
 -10  10  12      539.85      538.72     92.03 o 
  -9  10  12      229.55      241.58     62.67 o 
  -8  10  12     1820.37     1906.31     81.74 o 
  -7  10  12      728.42      650.30     65.09 o 
  -6  10  12       40.48      114.21     51.07 o 
  -5  10  12       71.27      108.87     41.76 o 
  -4  10  12     3927.24     3841.46    144.12 o 
  -3  10  12      143.89      185.87     38.17 o 
  -2  10  12     1086.68     1148.69     46.45 o 
  -1  10  12      189.69      166.35     25.37 o 
   0  10  12        4.04      -17.19     22.01 o 
   1  10  12     2830.16     2888.05     67.39 o 
   2  10  12      964.67      999.66     43.86 o 
   3  10  12      171.58      142.72     39.21 o 
   4  10  12      168.18      240.18     43.57 o 
   5  10  12     1874.04     2072.13     85.23 o 
   6  10  12      295.67      253.06     72.28 o 
   7  10  12      228.53      341.04     52.70 o 
   8  10  12      421.74      412.76     51.81 o 
   9  10  12      242.20      163.89     41.87 o 
 -10  11  12       14.01       17.67     60.14 o 
  -9  11  12       66.16      110.24     58.97 o 
  -8  11  12      493.96      356.15    119.19 o 
  -7  11  12        6.32       29.19     52.05 o 
  -6  11  12       21.40       17.82     49.21 o 
  -5  11  12       90.70      138.37     51.86 o 
  -4  11  12      165.51      105.72     40.87 o 
  -3  11  12      135.04      112.32     28.30 o 
  -2  11  12        5.42      -19.67     24.27 o 
  -1  11  12      444.70      445.54     35.18 o 
   0  11  12      170.00      166.97     29.94 o 
   1  11  12      177.35      196.57     31.57 o 
   2  11  12        1.91       10.37     28.21 o 
   3  11  12       15.07       11.11     67.03 o 
   4  11  12        0.86      -30.41     37.54 o 
   5  11  12       27.57       10.19     39.46 o 
   6  11  12       32.98      -30.71     40.53 o 
   7  11  12       27.30       79.37     41.49 o 
   8  11  12      244.62      163.62     50.97 o 
   9  11  12       92.47      118.50     48.37 o 
 -10  12  12        9.57        0.56     60.70 o 
  -9  12  12      701.82      748.87     79.08 o 
  -8  12  12       42.04       11.54     55.77 o 
  -7  12  12       37.45       76.51     44.86 o 
  -6  12  12        9.38       22.36     41.55 o 
  -5  12  12      149.44       84.09     43.01 o 
  -4  12  12      388.48      397.27     57.02 o 
  -3  12  12       25.74       49.33     30.39 o 
  -2  12  12        1.75       -1.87     30.54 o 
  -1  12  12        0.47      -17.41     26.25 o 
   0  12  12       73.87      114.88     29.82 o 
   1  12  12      267.72      300.44     34.71 o 
   2  12  12      236.53      265.78     40.97 o 
   3  12  12       78.73       80.28     67.43 o 
   4  12  12      369.07      359.13     51.47 o 
   5  12  12       55.56       42.39     43.19 o 
   6  12  12       62.18      -18.55     38.35 o 
   7  12  12       17.07       72.85     44.32 o 
   8  12  12      118.93       47.06     40.09 o 
  -9  13  12       98.16      117.91     63.57 o 
  -8  13  12      248.10      240.84     66.82 o 
  -7  13  12       38.39       37.42     55.11 o 
  -6  13  12      617.63      716.65     60.80 o 
  -5  13  12       11.07      -22.27     41.13 o 
  -4  13  12       10.59      -40.16     48.73 o 
  -3  13  12      815.16      916.06     57.56 o 
  -2  13  12      398.66      388.61     46.38 o 
  -1  13  12      383.69      427.99     61.50 o 
   0  13  12      121.00      126.29     31.10 o 
   1  13  12      503.31      496.98     47.31 o 
   2  13  12      151.62      149.22     49.86 o 
   3  13  12     1709.09     1710.59     81.25 o 
   4  13  12        6.29      -38.74     39.47 o 
   5  13  12      138.40       90.52     39.19 o 
   6  13  12       77.39       97.42     44.53 o 
   7  13  12      220.44      205.37     48.73 o 
  -7  14  12        0.76      -11.16     54.86 o 
  -6  14  12       46.52       65.70     71.53 o 
  -5  14  12        8.76       83.37     59.64 o 
  -4  14  12      228.83      194.01     61.70 o 
  -3  14  12      296.72      324.86     56.28 o 
  -2  14  12      188.67      203.84     46.22 o 
  -1  14  12       89.33       83.23     40.60 o 
   0  14  12      899.36      871.73     53.01 o 
   1  14  12      128.83      146.46     41.45 o 
   2  14  12     1131.40     1318.64     66.70 o 
   3  14  12       23.25       18.33     44.69 o 
   4  14  12       30.54       86.81     53.09 o 
   5  14  12      318.13      384.02     53.38 o 
  -6  15  12      706.05      713.41    114.30 o 
  -5  15  12        6.25      -86.46     57.64 o 
  -4  15  12      357.56      230.30     68.01 o 
  -3  15  12        4.97       28.59     56.00 o 
  -2  15  12      346.90      382.29     51.63 o 
  -1  15  12      622.10      620.15     56.27 o 
   0  15  12       20.02      -58.34     67.34 o 
   1  15  12        8.92      -38.31     43.57 o 
   2  15  12      423.38      376.81     56.41 o 
   3  15  12      346.46      341.51     46.61 o 
   4  15  12       11.36       61.94     44.66 o 
  -3  16  12      227.55      295.73     70.93 o 
  -2  16  12       57.08       33.43     69.03 o 
  -1  16  12      611.86      736.17     78.62 o 
   0  16  12       86.47       47.02     62.15 o 
   1  16  12       62.02        8.54     53.84 o 
 -14   1  13      239.98      243.76     68.16 o 
 -13   1  13       37.92       53.39     52.88 o 
 -12   1  13       26.37       -9.06     43.39 o 
 -11   1  13      505.77      635.48     56.31 o 
 -10   1  13     1232.46     1260.09    103.05 o 
  -9   1  13      289.16      204.63     39.09 o 
  -8   1  13      530.48      466.85     45.31 o 
  -7   1  13      158.23       81.80     35.51 o 
  -6   1  13       13.74       31.70     34.97 o 
  -5   1  13     1596.52     1772.52     62.48 o 
  -4   1  13      115.43       76.11     34.29 o 
  -3   1  13       86.29       63.55     31.04 o 
  -2   1  13     5104.11     5093.20     97.15 o 
  -1   1  13     1761.54     1444.65     57.42 o 
   0   1  13     1343.80     1330.96     60.51 o 
   1   1  13       87.19       38.80     33.82 o 
   2   1  13      307.02      290.43     30.23 o 
   3   1  13     1429.56     1359.59     72.31 o 
   4   1  13      196.09      181.45     32.83 o 
   5   1  13      146.26      104.55     31.10 o 
   6   1  13        5.20        5.13     32.27 o 
   7   1  13      903.72      948.07     57.40 o 
   8   1  13        6.22       -9.13     53.99 o 
   9   1  13        7.66      -79.16     52.77 o 
  10   1  13      102.04       93.34     64.77 o 
  11   1  13      121.56      150.01     51.88 o 
  12   1  13      235.50      296.86     59.17 o 
 -14   2  13        5.62       11.91     67.91 o 
 -13   2  13       17.98      -17.12     49.99 o 
 -12   2  13     1171.19     1328.60     70.20 o 
 -11   2  13     1288.44     1272.71     60.24 o 
 -10   2  13       43.59       -0.10     42.70 o 
  -9   2  13       22.30        1.58     32.94 o 
  -8   2  13      765.04      814.92     51.61 o 
  -7   2  13       13.35      -14.03     29.97 o 
  -6   2  13     3638.50     3583.08     87.94 o 
  -5   2  13      213.17      200.79     38.30 o 
  -4   2  13        3.03      -28.81     31.11 o 
  -3   2  13     5437.41     5270.07    100.85 o 
  -2   2  13      145.32      209.29     35.34 o 
  -1   2  13     3257.47     3132.79     81.22 o 
   0   2  13       18.67       34.08     34.46 o 
   1   2  13      133.24       91.90     42.28 o 
   2   2  13      518.62      517.05     35.32 o 
   3   2  13      291.48      243.39     32.97 o 
   4   2  13       47.00       -0.95     28.28 o 
   5   2  13      301.96      369.60     40.73 o 
   6   2  13      344.71      356.77     41.94 o 
   7   2  13      591.17      539.23     48.30 o 
   8   2  13      231.77      147.63     78.23 o 
   9   2  13       29.28       -8.66     58.78 o 
  10   2  13      426.63      360.63     83.54 o 
  11   2  13       11.03      -11.24     53.43 o 
  12   2  13       42.50       -9.61     74.85 o 
 -13   3  13       69.46      -12.42     44.36 o 
 -12   3  13      511.51      499.30     51.53 o 
 -11   3  13      209.41      165.53     41.68 o 
 -10   3  13      193.58      200.10     40.39 o 
  -9   3  13      122.94      124.48     36.44 o 
  -8   3  13      152.82      121.25     33.60 o 
  -7   3  13      778.85      832.58     46.13 o 
  -6   3  13      536.07      612.26     42.28 o 
  -5   3  13      451.61      434.49     38.09 o 
  -4   3  13     7985.15     7877.26    169.26 o 
  -3   3  13      138.08      100.63     32.59 o 
  -2   3  13       61.62       84.22     43.86 o 
  -1   3  13        3.23      -47.38     31.59 o 
   0   3  13     1157.95     1063.03     72.11 o 
   1   3  13      646.27      614.55     43.58 o 
   2   3  13      215.11      248.95     32.47 o 
   3   3  13      286.38      294.37     34.91 o 
   4   3  13       88.44       31.55     33.63 o 
   5   3  13      632.56      713.31     48.68 o 
   6   3  13      274.14      207.70     38.75 o 
   7   3  13      119.45       64.21     36.90 o 
   8   3  13      513.45      546.45     51.41 o 
   9   3  13     1728.71     1581.08     87.74 o 
  10   3  13       29.31        1.73     50.25 o 
  11   3  13       20.71        7.43     60.86 o 
 -13   4  13       64.11        2.40     44.02 o 
 -12   4  13       15.86       -7.36     38.48 o 
 -11   4  13     2123.02     2263.30     75.92 o 
 -10   4  13      702.15      760.40     51.51 o 
  -9   4  13      865.56      845.74     50.05 o 
  -8   4  13      504.93      476.70     48.39 o 
  -7   4  13     5476.14     5866.45    117.14 o 
  -6   4  13       61.10       34.02     30.03 o 
  -5   4  13     3186.03     3223.43     76.13 o 
  -4   4  13        0.95      -40.91     27.64 o 
  -3   4  13       34.04       -1.82     30.19 o 
  -2   4  13     1195.39     1375.55     66.48 o 
  -1   4  13     2392.79     2442.79     81.18 o 
   0   4  13      423.42      343.32     57.15 o 
   1   4  13     1188.83     1310.53     49.95 o 
   2   4  13     4774.71     4773.77     84.96 o 
   3   4  13      575.33      565.10     47.69 o 
   4   4  13     7777.09     7876.15    152.35 o 
   5   4  13      792.94      855.36     52.00 o 
   6   4  13      171.16      177.29     38.38 o 
   7   4  13      130.67       97.89     40.13 o 
   8   4  13     1038.71     1108.57     70.13 o 
   9   4  13       66.55       35.48     48.86 o 
  10   4  13        2.57      -29.90     51.17 o 
  11   4  13     1122.01     1299.77     98.45 o 
 -13   5  13       80.20       97.06     91.95 o 
 -12   5  13      351.63      350.65     52.37 o 
 -11   5  13      769.56      763.59     61.44 o 
 -10   5  13      752.78      773.78     51.81 o 
  -9   5  13     1172.03     1241.26     57.36 o 
  -8   5  13        7.14       25.21     32.07 o 
  -7   5  13      754.11      794.75     45.70 o 
  -6   5  13     1148.14     1099.33     49.77 o 
  -5   5  13     3486.47     3442.55     91.80 o 
  -4   5  13      501.62      436.00     40.03 o 
  -3   5  13     1165.36     1272.67     63.93 o 
  -2   5  13     1733.38     1699.31     68.51 o 
  -1   5  13     1722.16     1561.79     68.41 o 
   0   5  13        0.61        7.31     48.52 o 
   1   5  13      179.40      140.96     30.61 o 
   2   5  13       51.51       78.38     25.97 o 
   3   5  13      489.73      459.88     35.18 o 
   4   5  13      863.05      906.17     57.49 o 
   5   5  13     1257.27     1347.76     73.10 o 
   6   5  13      398.16      464.49     47.24 o 
   7   5  13      350.67      456.88     73.34 o 
   8   5  13      775.46      686.45     68.16 o 
   9   5  13      277.81      419.16     62.35 o 
  10   5  13      147.18       83.51    102.63 o 
  11   5  13        2.83       25.76     58.57 o 
 -13   6  13     1813.50     2001.60    110.15 o 
 -12   6  13      725.87      744.01     78.00 o 
 -11   6  13        1.16      -54.14     36.09 o 
 -10   6  13     3695.11     3646.19     96.61 o 
  -9   6  13      158.56      121.33     36.37 o 
  -8   6  13        8.02       41.14     33.29 o 
  -7   6  13       22.37       28.85     32.10 o 
  -6   6  13      364.51      338.12     40.16 o 
  -5   6  13      224.19      164.93     35.53 o 
  -4   6  13     3363.44     3252.10     91.18 o 
  -3   6  13     1324.43     1392.25     69.16 o 
  -2   6  13     1127.43     1155.49     56.94 o 
  -1   6  13     3633.89     3506.17     88.84 o 
   0   6  13     2701.79     2987.03     77.81 o 
   1   6  13      503.64      464.13     33.55 o 
   2   6  13      215.78      180.70     28.98 o 
   3   6  13     1023.08     1123.33     69.84 o 
   4   6  13      283.34      344.44     34.42 o 
   5   6  13      185.84      252.75     41.23 o 
   6   6  13      714.59      719.46     54.62 o 
   7   6  13       35.22       39.52     57.46 o 
   8   6  13      635.24      634.48     71.31 o 
   9   6  13      293.38      200.06     56.29 o 
  10   6  13        1.42      -51.77     69.60 o 
  11   6  13       23.38       25.51     60.25 o 
 -12   7  13        2.24      -42.85     56.92 o 
 -11   7  13       85.19       35.99     65.84 o 
 -10   7  13        5.74       41.34     41.06 o 
  -9   7  13      818.74      834.07     53.21 o 
  -8   7  13      459.82      366.05     41.75 o 
  -7   7  13       47.21       27.30     31.77 o 
  -6   7  13      251.29      141.92     31.72 o 
  -5   7  13      128.19      126.56     35.64 o 
  -4   7  13        8.58       13.82     28.96 o 
  -3   7  13     1555.74     1362.77     61.45 o 
  -2   7  13     2019.25     2030.93     70.88 o 
  -1   7  13      123.64       85.28     35.02 o 
   0   7  13     1144.91     1309.60     44.92 o 
   1   7  13      915.64      923.36     41.19 o 
   2   7  13      165.22      162.27     29.55 o 
   3   7  13       68.20       -1.05     32.44 o 
   4   7  13     1226.33     1163.73     59.21 o 
   5   7  13     1914.64     1805.94     74.15 o 
   6   7  13      154.44      128.30     42.50 o 
   7   7  13      309.59      340.81     58.02 o 
   8   7  13      419.97      355.20     76.22 o 
   9   7  13      303.94      395.17     57.34 o 
  10   7  13        3.41      -50.72     54.29 o 
 -12   8  13      840.38      902.23     83.71 o 
 -11   8  13       62.91      201.31     62.91 o 
 -10   8  13      130.41      228.70     62.59 o 
  -9   8  13       71.21      -39.22     41.85 o 
  -8   8  13     2051.51     2122.31     76.16 o 
  -7   8  13      757.57      718.91     51.81 o 
  -6   8  13      137.46      123.85     39.14 o 
  -5   8  13     1165.84     1138.88     81.01 o 
  -4   8  13      526.89      548.48     50.02 o 
  -3   8  13      391.62      387.07     44.47 o 
  -2   8  13      101.32       60.25     35.16 o 
  -1   8  13        1.68      -34.02     29.55 o 
   0   8  13        1.35       -9.06     24.13 o 
   1   8  13     1199.96     1070.36     70.27 o 
   2   8  13      448.65      483.90     34.80 o 
   3   8  13       28.01       -5.26     26.18 o 
   4   8  13      482.88      544.95     49.58 o 
   5   8  13     3045.81     3148.22    101.21 o 
   6   8  13       20.23       21.40     40.35 o 
   7   8  13        2.44       13.76     40.09 o 
   8   8  13       98.72       48.35     44.54 o 
   9   8  13      300.75      343.57     69.75 o 
  10   8  13      446.84      459.86     65.17 o 
 -11   9  13       55.20       22.47     57.68 o 
 -10   9  13        0.16      -15.12     56.95 o 
  -9   9  13      427.23      509.06     58.74 o 
  -8   9  13        7.13      -59.39     42.41 o 
  -7   9  13      576.14      617.49     57.65 o 
  -6   9  13       45.88       71.94     38.08 o 
  -5   9  13       42.44       79.82     41.84 o 
  -4   9  13      477.03      521.93     56.01 o 
  -3   9  13      248.40      315.91     43.48 o 
  -2   9  13      277.28      235.41     41.15 o 
  -1   9  13        4.92      -10.52     31.37 o 
   0   9  13       92.51       88.92     27.57 o 
   1   9  13      157.02      117.78     29.89 o 
   2   9  13        6.40       45.46     26.55 o 
   3   9  13       11.84       19.68     33.03 o 
   4   9  13      130.01      123.80     52.07 o 
   5   9  13      207.98      176.88     43.89 o 
   6   9  13      130.26       71.57     42.38 o 
   7   9  13      192.12      163.61     58.19 o 
   8   9  13      139.02      132.56     56.99 o 
   9   9  13      922.75      935.44     76.73 o 
 -11  10  13       17.63       -7.80     61.34 o 
 -10  10  13      371.73      305.51     68.54 o 
  -9  10  13       91.51       75.75     59.21 o 
  -8  10  13     1529.18     1720.72     81.84 o 
  -7  10  13      117.47       91.88     42.39 o 
  -6  10  13       11.60      -12.75     49.12 o 
  -5  10  13       10.98       18.31     40.48 o 
  -4  10  13      625.92      670.78     54.63 o 
  -3  10  13      354.31      519.53     48.72 o 
  -2  10  13      145.35      115.12     43.02 o 
  -1  10  13        2.70      -14.86     33.31 o 
   0  10  13        6.64        4.11     24.18 o 
   1  10  13      398.72      418.40     38.12 o 
   2  10  13       12.73       15.13     30.96 o 
   3  10  13       45.43       18.03     44.47 o 
   4  10  13       47.58       18.61     38.73 o 
   5  10  13     1565.50     1539.07     86.64 o 
   6  10  13      184.52      171.44     48.39 o 
   7  10  13       15.36      -34.29     41.43 o 
   8  10  13      188.35      133.35     46.42 o 
   9  10  13      514.23      623.34     61.46 o 
 -10  11  13        2.50       -8.14     55.21 o 
  -9  11  13     1198.83     1343.76    126.25 o 
  -8  11  13      200.05      188.59     53.57 o 
  -7  11  13      640.92      629.65     83.21 o 
  -6  11  13       22.51      -26.16     48.80 o 
  -5  11  13       65.05       83.80     51.52 o 
  -4  11  13      181.36      144.14     42.33 o 
  -3  11  13      471.82      514.12     48.96 o 
  -2  11  13       45.86       -7.10     30.53 o 
  -1  11  13        0.24       11.51     38.66 o 
   0  11  13      132.60       97.32     31.18 o 
   1  11  13       71.63       64.97     31.28 o 
   2  11  13      707.19      659.80     47.80 o 
   3  11  13      522.92      508.92     46.74 o 
   4  11  13       14.52      -37.94     39.42 o 
   5  11  13        4.04      -20.14     38.95 o 
   6  11  13      331.91      527.37     59.12 o 
   7  11  13       41.69       61.30     52.75 o 
   8  11  13       32.10       10.20     44.22 o 
  -9  12  13       24.45       40.27     93.37 o 
  -8  12  13      522.55      726.99     79.25 o 
  -7  12  13       87.50       31.89     55.05 o 
  -6  12  13      367.86      404.03     54.83 o 
  -5  12  13      188.23      127.89     45.57 o 
  -4  12  13       27.40        6.72     38.45 o 
  -3  12  13      122.31      112.85     47.01 o 
  -2  12  13       50.44       26.88     40.62 o 
  -1  12  13       79.92       36.38     40.74 o 
   0  12  13        4.02       27.74     32.17 o 
   1  12  13      585.24      692.54     46.62 o 
   2  12  13       66.77       36.49     34.55 o 
   3  12  13       14.55      -30.47     41.34 o 
   4  12  13       48.60        2.09     53.52 o 
   5  12  13      140.68       95.50     45.70 o 
   6  12  13      227.64      258.56     54.98 o 
   7  12  13        3.99        9.71     42.84 o 
  -8  13  13       47.55      -21.89     55.83 o 
  -7  13  13       10.92       54.46     47.98 o 
  -6  13  13       90.13      112.62     48.61 o 
  -5  13  13      576.89      558.35    100.62 o 
  -4  13  13      486.59      525.59     73.31 o 
  -3  13  13      543.91      622.42     73.74 o 
  -2  13  13      445.88      536.50     91.25 o 
  -1  13  13      615.48      650.32     73.58 o 
   0  13  13      511.76      607.28     46.15 o 
   1  13  13      690.63      693.87     59.17 o 
   2  13  13       65.10      104.81     48.23 o 
   3  13  13      331.45      359.66     47.35 o 
   4  13  13      574.62      597.41     73.37 o 
   5  13  13       45.15       38.45     51.49 o 
   6  13  13        1.25        2.05     43.88 o 
  -6  14  13      501.27      393.74     73.86 o 
  -5  14  13      480.78      590.42     80.26 o 
  -4  14  13      120.33      110.37     61.00 o 
  -3  14  13      126.89      119.88     98.06 o 
  -2  14  13      181.54      153.10     64.41 o 
  -1  14  13        0.73       40.26     55.50 o 
   0  14  13      206.75      197.52    103.36 o 
   1  14  13      104.63       82.70     54.51 o 
   2  14  13      412.55      452.69     90.07 o 
   3  14  13       98.13      193.98     52.20 o 
   4  14  13      749.28      732.71     68.94 o 
  -4  15  13      242.18      338.35     72.34 o 
  -3  15  13      299.63      218.11     66.69 o 
  -2  15  13      495.44      478.98     75.85 o 
  -1  15  13      291.68      343.17    120.08 o 
   0  15  13      437.68      421.14    122.47 o 
   1  15  13      396.73      350.37     64.33 o 
   2  15  13      192.32      178.28     90.66 o 
 -13   0  14      587.32      514.09    143.22 o 
 -12   0  14      295.16      208.01     86.26 o 
 -11   0  14       31.12       54.87     59.35 o 
 -10   0  14      206.22      109.83     65.99 o 
  -9   0  14      558.68      691.05    114.70 o 
  -8   0  14        2.31       -7.59     51.59 o 
  -7   0  14     7687.31     7882.44    344.52 o 
  -6   0  14     2773.20     2739.83    209.12 o 
  -5   0  14      614.21      621.76     65.49 o 
  -4   0  14     1920.81     1970.74     93.99 o 
  -3   0  14      161.80      142.64     47.83 o 
  -2   0  14     1369.95     1533.29    115.15 o 
  -1   0  14      883.87      856.65    180.04 o 
   0   0  14     5983.39     5594.59    241.94 o 
   1   0  14      858.30      918.24     80.59 o 
   2   0  14     3759.44     3856.70    145.33 o 
   3   0  14      817.71      821.26     76.23 o 
   4   0  14      317.15      332.30     46.12 o 
   5   0  14      733.40      872.41     95.31 o 
   6   0  14     2554.66     2450.16     95.45 o 
   7   0  14       23.75      -49.91     49.25 o 
   8   0  14        8.52       13.98     83.80 o 
   9   0  14     2016.29     2214.35    183.09 o 
  10   0  14      656.77      671.57    128.05 o 
  11   0  14     1266.55     1118.98    256.14 o 
 -13   1  14       80.69       45.56     53.19 o 
 -12   1  14      216.11      185.30     50.23 o 
 -11   1  14        8.40      -41.66     39.39 o 
 -10   1  14       16.48      -27.95     39.71 o 
  -9   1  14        7.44        2.51     35.98 o 
  -8   1  14     1279.78     1282.75     63.55 o 
  -7   1  14       15.30       24.24     35.51 o 
  -6   1  14     3011.20     2864.62     80.44 o 
  -5   1  14     3189.77     3391.10     99.20 o 
  -4   1  14      292.62      265.10     38.44 o 
  -3   1  14       17.91      -20.24     29.68 o 
  -2   1  14      876.43      957.57     53.55 o 
  -1   1  14      914.14      784.20     62.61 o 
   0   1  14      210.08      218.44     42.51 o 
   1   1  14        3.00      -52.65     35.10 o 
   2   1  14        1.10        4.19     34.62 o 
   3   1  14     3549.57     3519.40    112.85 o 
   4   1  14      270.32      322.37     36.05 o 
   5   1  14       10.68       -3.03     29.25 o 
   6   1  14       15.75       18.70     37.31 o 
   7   1  14      689.06      723.22     53.04 o 
   8   1  14      306.40      354.93     56.00 o 
   9   1  14      230.81      206.18     69.12 o 
  10   1  14      183.49      105.72     69.35 o 
  11   1  14      513.74      574.36     66.47 o 
 -13   2  14        5.33      -10.26     50.70 o 
 -12   2  14        5.12       16.12     44.79 o 
 -11   2  14      421.00      398.85     62.87 o 
 -10   2  14       10.90       -3.08     40.08 o 
  -9   2  14       93.37       78.09     38.46 o 
  -8   2  14      978.34      941.53     56.28 o 
  -7   2  14      640.20      501.65     46.21 o 
  -6   2  14      125.12       66.82     35.54 o 
  -5   2  14       25.13      -11.94     31.31 o 
  -4   2  14      182.57      175.98     36.20 o 
  -3   2  14        0.13      -25.60     30.82 o 
  -2   2  14       68.02       84.74     36.47 o 
  -1   2  14     1756.58     1772.09     66.74 o 
   0   2  14        0.76       48.93     36.43 o 
   1   2  14     1095.90      959.96     65.64 o 
   2   2  14      417.94      462.55     55.30 o 
   3   2  14      115.09      168.67     47.87 o 
   4   2  14      132.37      172.90     31.47 o 
   5   2  14       27.67       62.26     31.67 o 
   6   2  14        4.85        3.05     35.94 o 
   7   2  14      316.25      286.27     43.47 o 
   8   2  14      985.20     1057.22     75.06 o 
   9   2  14      107.29       68.65     59.66 o 
  10   2  14       31.68       63.51     52.78 o 
  11   2  14      477.68      537.72     65.12 o 
 -13   3  14      192.91      160.86     58.18 o 
 -12   3  14      334.91      291.83     79.61 o 
 -11   3  14       87.97       74.49     39.82 o 
 -10   3  14     4361.51     4291.05    105.77 o 
  -9   3  14      123.23      118.58     38.41 o 
  -8   3  14        7.17      -12.07     27.76 o 
  -7   3  14      596.27      514.43     42.09 o 
  -6   3  14      117.88       89.83     34.24 o 
  -5   3  14      122.18      128.03     34.92 o 
  -4   3  14      163.12      186.95     35.65 o 
  -3   3  14      102.91       82.10     37.64 o 
  -2   3  14        0.03      -39.59     32.04 o 
  -1   3  14     2530.92     2523.14     78.26 o 
   0   3  14     7244.19     6936.47    165.98 o 
   1   3  14      546.27      769.73     62.20 o 
   2   3  14     1309.58     1448.51     76.09 o 
   3   3  14      613.78      577.49     58.78 o 
   4   3  14      886.55      911.91     46.74 o 
   5   3  14       68.69       52.05     31.60 o 
   6   3  14       26.05      -13.42     33.43 o 
   7   3  14       18.09      -16.51     35.61 o 
   8   3  14      342.19      401.57     49.21 o 
   9   3  14       40.47       19.37     53.42 o 
  10   3  14      552.58      579.66     72.72 o 
  11   3  14      304.81      434.83     79.83 o 
 -13   4  14       42.57       10.67     45.58 o 
 -12   4  14       23.68       49.65     44.06 o 
 -11   4  14       23.94      -51.07     36.92 o 
 -10   4  14      283.38      355.25     45.45 o 
  -9   4  14      173.29      156.38     38.97 o 
  -8   4  14      791.08      762.22     48.08 o 
  -7   4  14      513.95      451.98     42.95 o 
  -6   4  14      103.35       43.86     31.33 o 
  -5   4  14      502.02      511.22     40.22 o 
  -4   4  14      270.70      249.14     37.10 o 
  -3   4  14       52.33       84.63     37.16 o 
  -2   4  14     1096.60      982.09     54.79 o 
  -1   4  14      521.81      503.69     50.14 o 
   0   4  14     2372.58     2430.55    190.60 o 
   1   4  14      532.87      462.62     54.85 o 
   2   4  14      600.44      662.66     73.74 o 
   3   4  14       21.69       33.41     34.58 o 
   4   4  14      406.69      421.18     39.19 o 
   5   4  14     1401.63     1372.14     87.48 o 
   6   4  14      138.23      166.04     39.77 o 
   7   4  14      119.34      119.29     40.02 o 
   8   4  14      179.55      223.00     45.42 o 
   9   4  14      775.97      848.16    142.25 o 
  10   4  14        5.99      -56.87     60.31 o 
  11   4  14        0.45       15.92     58.52 o 
 -12   5  14      200.38      211.74     49.85 o 
 -11   5  14       20.60       60.72     39.91 o 
 -10   5  14     1053.93      937.72     56.19 o 
  -9   5  14      124.42      166.59     37.94 o 
  -8   5  14        2.97      -19.96     33.63 o 
  -7   5  14     1462.44     1453.76     63.11 o 
  -6   5  14     1028.86     1056.83     50.32 o 
  -5   5  14      112.96      156.31     32.04 o 
  -4   5  14      221.54      209.65     40.96 o 
  -3   5  14     1612.91     1544.89     59.56 o 
  -2   5  14     1385.10     1331.50     68.06 o 
  -1   5  14      129.83      114.80     34.80 o 
   0   5  14      897.48      969.50     83.81 o 
   1   5  14      498.57      523.88     58.72 o 
   2   5  14      563.91      611.20     61.00 o 
   3   5  14     2879.40     2914.91     77.65 o 
   4   5  14      322.10      253.31     41.94 o 
   5   5  14      314.02      385.12     43.99 o 
   6   5  14      223.11      183.15     41.07 o 
   7   5  14      631.00      685.07     56.44 o 
   8   5  14       11.87      -12.09     47.03 o 
   9   5  14      255.40      188.59     81.86 o 
  10   5  14       20.85      -30.08     54.04 o 
 -12   6  14      517.46      477.14     72.14 o 
 -11   6  14       24.10       -2.17     47.97 o 
 -10   6  14     1037.16     1097.33     58.83 o 
  -9   6  14       32.21       90.88     37.22 o 
  -8   6  14       77.77       67.60     35.46 o 
  -7   6  14       28.24        6.33     28.49 o 
  -6   6  14      186.16      168.57     35.50 o 
  -5   6  14      869.33      685.90     55.84 o 
  -4   6  14     1180.91     1204.91     64.18 o 
  -3   6  14      783.67      796.18     52.71 o 
  -2   6  14      235.78      221.11     38.08 o 
  -1   6  14      305.56      393.76     48.12 o 
   0   6  14      266.93      384.05     47.67 o 
   1   6  14      528.26      664.42     78.85 o 
   2   6  14        2.89      -13.79     43.89 o 
   3   6  14      397.04      441.78     40.23 o 
   4   6  14      587.67      744.91     42.36 o 
   5   6  14      299.02      294.25     43.27 o 
   6   6  14        4.59       36.41     53.45 o 
   7   6  14      302.71      469.49     65.00 o 
   8   6  14      202.73      155.78     54.69 o 
   9   6  14      185.43      151.29     68.66 o 
  10   6  14       77.09       27.11     89.62 o 
 -12   7  14        7.77        4.98     60.59 o 
 -11   7  14      200.11      212.37     64.17 o 
 -10   7  14        3.13        7.87     37.39 o 
  -9   7  14     2771.22     2703.38    158.80 o 
  -8   7  14     1152.51     1196.05     58.26 o 
  -7   7  14      170.44      134.29     35.36 o 
  -6   7  14     1660.34     1648.20     65.71 o 
  -5   7  14      166.62      196.89     38.51 o 
  -4   7  14      278.57      302.02     42.43 o 
  -3   7  14      749.09      771.16     53.29 o 
  -2   7  14      745.03      690.47     50.10 o 
  -1   7  14        0.43       -9.66     36.52 o 
   0   7  14      884.25      834.91     58.10 o 
   1   7  14      545.86      485.89     59.14 o 
   2   7  14       19.37        5.81     45.19 o 
   3   7  14      209.47      294.57     54.47 o 
   4   7  14     1817.86     1873.73     61.97 o 
   5   7  14        3.11       -5.72     35.46 o 
   6   7  14      924.29     1016.06     91.02 o 
   7   7  14      488.61      452.64     81.65 o 
   8   7  14      322.42      392.95     63.30 o 
   9   7  14      448.67      376.95     98.31 o 
  10   7  14      235.94      280.11     69.92 o 
 -11   8  14       22.00      103.58     64.22 o 
 -10   8  14       83.43        0.16     58.59 o 
  -9   8  14     3017.96     3018.12    112.90 o 
  -8   8  14       11.49       -2.41     38.56 o 
  -7   8  14      564.00      572.93     50.60 o 
  -6   8  14       67.54       48.40     40.37 o 
  -5   8  14      285.67      161.76     45.04 o 
  -4   8  14      309.78      354.54     46.14 o 
  -3   8  14      869.34      885.61     89.41 o 
  -2   8  14      168.08      201.80     40.00 o 
  -1   8  14        3.31       37.62     34.14 o 
   0   8  14     1793.69     1693.47     66.15 o 
   1   8  14      937.11     1088.99     75.49 o 
   2   8  14      508.86      530.46     61.82 o 
   3   8  14     1152.76      976.42     58.17 o 
   4   8  14       19.46       15.66     37.78 o 
   5   8  14       54.53       41.02     38.32 o 
   6   8  14      233.04      179.67     46.56 o 
   7   8  14     1058.29     1001.23     68.12 o 
   8   8  14       13.67        3.23     49.96 o 
   9   8  14        1.16       18.34     48.31 o 
 -11   9  14        1.91       -0.72     63.25 o 
 -10   9  14      159.34      204.24     65.26 o 
  -9   9  14     1827.61     1766.15     85.51 o 
  -8   9  14     1014.15     1038.24     80.98 o 
  -7   9  14      101.85      135.76     41.88 o 
  -6   9  14      173.90      126.39     39.27 o 
  -5   9  14      195.55      204.54     45.37 o 
  -4   9  14     1414.20     1253.48     65.11 o 
  -3   9  14       11.51      -32.83     35.93 o 
  -2   9  14       25.24       54.43     36.96 o 
  -1   9  14       78.71       56.50     36.57 o 
   0   9  14     1328.87     1549.47     78.47 o 
   1   9  14      345.46      470.39     45.15 o 
   2   9  14     1154.67     1078.76     79.05 o 
   3   9  14        1.70       -1.13     35.79 o 
   4   9  14     1376.30     1468.11    140.06 o 
   5   9  14       95.23      114.83     44.02 o 
   6   9  14       72.83       89.03     42.83 o 
   7   9  14       17.36      -19.65     41.11 o 
   8   9  14       29.31       46.58     46.53 o 
 -10  10  14      161.84      207.80     70.42 o 
  -9  10  14      946.89      982.00     90.39 o 
  -8  10  14        4.82       16.82     45.66 o 
  -7  10  14      502.13      537.17    107.53 o 
  -6  10  14       16.50      -26.44     50.59 o 
  -5  10  14       90.73       65.77     44.06 o 
  -4  10  14       90.01       59.91     41.43 o 
  -3  10  14      438.91      477.90     49.79 o 
  -2  10  14       12.78       33.08     35.52 o 
  -1  10  14        4.93       -3.35     33.79 o 
   0  10  14       15.71        8.75     32.03 o 
   1  10  14      737.20      729.47     58.41 o 
   2  10  14      297.53      329.43     70.50 o 
   3  10  14      301.53      349.53     64.66 o 
   4  10  14        3.96       35.49     47.41 o 
   5  10  14       27.06       30.60     41.66 o 
   6  10  14       67.97       70.93     46.73 o 
   7  10  14       27.24       39.63     68.28 o 
   8  10  14       72.60       84.74     45.38 o 
  -9  11  14      274.75      271.86     67.89 o 
  -8  11  14      368.30      434.45    117.85 o 
  -7  11  14      491.50      413.19     57.08 o 
  -6  11  14     1123.68     1068.25     80.90 o 
  -5  11  14     1065.44     1241.99     81.67 o 
  -4  11  14        0.86      -19.74     38.53 o 
  -3  11  14        1.02       16.77     39.60 o 
  -2  11  14       75.17       57.27     34.62 o 
  -1  11  14      268.96      315.44     48.76 o 
   0  11  14        8.72       22.48     38.63 o 
   1  11  14     1846.83     1897.49     82.98 o 
   2  11  14      325.02      309.90     71.35 o 
   3  11  14      317.54      341.87     49.83 o 
   4  11  14      308.68      331.73     51.62 o 
   5  11  14       33.11       37.11     50.12 o 
   6  11  14       79.05      107.28     48.10 o 
   7  11  14      346.68      414.73     60.06 o 
  -8  12  14       63.62      131.16     61.44 o 
  -7  12  14       12.65       14.53     47.49 o 
  -6  12  14      588.91      592.03    113.73 o 
  -5  12  14      561.34      681.32     72.82 o 
  -4  12  14     1107.61     1087.56     67.47 o 
  -3  12  14       26.85        3.28     50.24 o 
  -2  12  14       14.50       66.13     43.58 o 
  -1  12  14      483.51      563.57     57.83 o 
   0  12  14      601.80      652.12     58.34 o 
   1  12  14      176.23      256.73     68.43 o 
   2  12  14      613.81      395.01     76.19 o 
   3  12  14      685.14      809.68     93.48 o 
   4  12  14      146.44      222.40     50.29 o 
   5  12  14      617.45      613.99     72.28 o 
   6  12  14        7.40      -27.57     53.97 o 
  -7  13  14        1.77       10.43     77.43 o 
  -6  13  14       29.80       27.32     48.36 o 
  -5  13  14      102.87      186.61     65.40 o 
  -4  13  14      482.85      483.22     75.10 o 
  -3  13  14      527.26      545.58     73.66 o 
  -2  13  14       19.30       -3.09     52.61 o 
  -1  13  14       53.79       -3.09     44.10 o 
   0  13  14       15.62       13.30     44.48 o 
   1  13  14       11.71      -49.00     56.75 o 
   2  13  14       78.11      210.94     69.64 o 
   3  13  14       21.90       77.57     65.07 o 
   4  13  14       30.32       68.64     47.47 o 
   5  13  14      117.05      138.25     60.62 o 
  -5  14  14       77.45      147.71     66.46 o 
  -4  14  14      353.55      343.22     70.94 o 
  -3  14  14       13.53       17.84     56.50 o 
  -2  14  14      262.22      272.21     67.28 o 
  -1  14  14      997.54     1096.51    115.30 o 
   0  14  14       47.93       51.59     96.72 o 
   1  14  14      662.11      490.82     81.98 o 
   2  14  14      122.24      132.82     98.85 o 
   3  14  14        0.18      114.51     70.99 o 
 -13   1  15        0.44       -1.06     51.41 o 
 -12   1  15     1522.33     1657.67     80.73 o 
 -11   1  15       89.36       46.62     41.58 o 
 -10   1  15       73.21       78.85     35.46 o 
  -9   1  15     1738.58     1909.12     76.09 o 
  -8   1  15     2637.18     2947.35     88.35 o 
  -7   1  15     3366.87     3315.42     89.54 o 
  -6   1  15      842.69      779.30     50.38 o 
  -5   1  15      266.27      307.61     39.59 o 
  -4   1  15      229.31      216.25     57.04 o 
  -3   1  15     6276.42     6655.36    142.18 o 
  -2   1  15      144.27       95.29     37.51 o 
  -1   1  15      260.78      266.13     45.54 o 
   0   1  15     3237.92     3261.37     96.99 o 
   1   1  15     2835.32     2966.56     91.97 o 
   2   1  15      331.05      360.51     45.12 o 
   3   1  15      148.50      251.17     40.95 o 
   4   1  15      298.90      330.10     43.89 o 
   5   1  15      372.76      493.87     58.39 o 
   6   1  15     1612.62     1696.29    140.17 o 
   7   1  15      558.17      572.45     54.96 o 
   8   1  15       30.87        8.34     40.74 o 
   9   1  15      170.49       78.76     52.30 o 
  10   1  15     1720.53     1699.99    100.16 o 
 -13   2  15      146.53      131.77     59.36 o 
 -12   2  15       37.40       17.27     39.58 o 
 -11   2  15     1855.34     1960.99    105.44 o 
 -10   2  15     1127.45     1197.76     79.14 o 
  -9   2  15      290.87      225.22     45.90 o 
  -8   2  15      586.29      608.33     52.29 o 
  -7   2  15      154.94      159.96     40.16 o 
  -6   2  15        1.55        4.69     32.97 o 
  -5   2  15      275.09      212.17     38.28 o 
  -4   2  15      348.45      342.87     38.88 o 
  -3   2  15        0.44       50.96     35.41 o 
  -2   2  15      461.35      387.03     43.70 o 
  -1   2  15        1.15       -0.46     45.08 o 
   0   2  15       56.32        4.94     36.33 o 
   1   2  15     1919.41     1986.58     78.71 o 
   2   2  15      989.51      908.82     68.92 o 
   3   2  15      891.68      831.22     64.92 o 
   4   2  15      515.76      613.41     60.38 o 
   5   2  15      238.46      261.31     51.82 o 
   6   2  15     1025.48     1097.54     93.62 o 
   7   2  15        2.75       -1.95     34.87 o 
   8   2  15       18.00       20.72     46.70 o 
   9   2  15       10.91       61.10     62.56 o 
  10   2  15       81.31       65.03     57.31 o 
 -12   3  15        7.84      -47.24     45.73 o 
 -11   3  15       76.03       57.13     45.55 o 
 -10   3  15       15.84        8.77     43.05 o 
  -9   3  15        8.22      -11.31     39.39 o 
  -8   3  15       91.32      173.37     42.06 o 
  -7   3  15        0.05        5.89     35.02 o 
  -6   3  15      117.33      104.54     36.51 o 
  -5   3  15       19.28       32.27     33.09 o 
  -4   3  15     1209.19     1240.49     85.98 o 
  -3   3  15       81.73      100.90     36.30 o 
  -2   3  15       22.47        9.58     34.72 o 
  -1   3  15        0.51      -29.17     33.05 o 
   0   3  15       13.03       -1.71     37.04 o 
   1   3  15      810.86      630.77     60.19 o 
   2   3  15       76.38       74.25     45.00 o 
   3   3  15      191.70      213.92     83.61 o 
   4   3  15      202.14      168.20     52.74 o 
   5   3  15      330.34      335.52     68.02 o 
   6   3  15       94.35       74.97     57.45 o 
   7   3  15        6.68       33.27     39.77 o 
   8   3  15      129.96       43.26     48.94 o 
   9   3  15        1.98      -58.60     53.00 o 
  10   3  15       71.08        5.67     69.79 o 
 -12   4  15      104.27       86.73     48.13 o 
 -11   4  15       86.91      101.97     44.40 o 
 -10   4  15     2690.73     2864.18     97.39 o 
  -9   4  15      609.21      643.10     49.93 o 
  -8   4  15        6.83       -2.83     34.89 o 
  -7   4  15       14.26       53.34     33.67 o 
  -6   4  15      113.41      111.77     33.34 o 
  -5   4  15      768.89      907.58     58.53 o 
  -4   4  15       53.17       76.05     36.58 o 
  -3   4  15      304.87      282.77     41.57 o 
  -2   4  15       55.61       96.15     35.96 o 
  -1   4  15     1535.58     1502.58     72.07 o 
   0   4  15      351.99      313.44     54.63 o 
   1   4  15      152.01      113.23     47.68 o 
   2   4  15        1.47      -26.94     43.48 o 
   3   4  15     1060.64      989.24     69.97 o 
   4   4  15       72.15      150.96     49.68 o 
   5   4  15      218.69      161.48     64.87 o 
   6   4  15      665.64      727.33     56.43 o 
   7   4  15        1.36       17.12     45.88 o 
   8   4  15      419.62      419.70     52.79 o 
   9   4  15        4.77      -66.86     60.23 o 
  10   4  15       41.73      -51.91     66.92 o 
 -12   5  15       35.61      -35.37     45.29 o 
 -11   5  15      847.92      842.58     64.70 o 
 -10   5  15      815.27      865.40     56.95 o 
  -9   5  15     1939.29     2068.41     83.83 o 
  -8   5  15      517.12      497.24     42.04 o 
  -7   5  15       14.03       19.61     33.25 o 
  -6   5  15      559.21      589.75     44.68 o 
  -5   5  15      238.41      218.48     39.04 o 
  -4   5  15      515.80      415.31     42.48 o 
  -3   5  15      371.88      238.17     44.24 o 
  -2   5  15     4473.43     4618.33    261.65 o 
  -1   5  15        3.57       -2.14     24.18 o 
   0   5  15     1805.59     1807.67    121.92 o 
   1   5  15      264.03      305.60     53.27 o 
   2   5  15        7.64       16.44     44.34 o 
   3   5  15       62.60       77.53     62.70 o 
   4   5  15      372.19      489.60     72.67 o 
   5   5  15      183.89      188.30     52.77 o 
   6   5  15      279.84      351.22     60.24 o 
   7   5  15      694.76      707.38     68.18 o 
   8   5  15      515.74      330.64     61.15 o 
   9   5  15     1496.30     1453.06    117.77 o 
  10   5  15        3.96       -4.97     68.89 o 
 -12   6  15        3.86       65.64     65.00 o 
 -11   6  15      366.19      347.64     48.58 o 
 -10   6  15     2654.63     2731.90     97.33 o 
  -9   6  15      558.96      472.17     49.89 o 
  -8   6  15     1145.63     1193.74     85.91 o 
  -7   6  15      271.44      304.50     40.50 o 
  -6   6  15        7.16       -4.73     35.34 o 
  -5   6  15      327.62      364.11     42.94 o 
  -4   6  15        2.99      -32.48     40.40 o 
  -3   6  15      257.07      289.30     43.73 o 
  -2   6  15      768.76      792.39     69.37 o 
  -1   6  15     2370.99     2231.83     85.52 o 
   0   6  15        1.46       -5.06     45.05 o 
   1   6  15      868.79      928.01     70.38 o 
   2   6  15      804.91      720.24    109.34 o 
   3   6  15        1.17      -44.23     43.07 o 
   4   6  15      905.78      844.14     83.75 o 
   5   6  15      908.98     1030.05     74.76 o 
   6   6  15      717.87      777.19     87.70 o 
   7   6  15       26.64       90.88     63.67 o 
   8   6  15      368.41      421.66     67.95 o 
   9   6  15       85.88        7.64     68.45 o 
 -11   7  15      329.81      296.91     68.82 o 
 -10   7  15      163.31      286.70     45.79 o 
  -9   7  15      112.74      128.95     41.11 o 
  -8   7  15      205.21      247.89     41.48 o 
  -7   7  15     1629.32     1608.57    111.54 o 
  -6   7  15        0.09       11.04     45.49 o 
  -5   7  15      516.51      480.79     46.16 o 
  -4   7  15      324.66      256.17     39.69 o 
  -3   7  15     1655.85     1666.54     69.93 o 
  -2   7  15      596.76      592.70     49.69 o 
  -1   7  15      355.16      394.79     74.25 o 
   0   7  15       61.20      111.50     50.48 o 
   1   7  15      142.67      108.63     53.32 o 
   2   7  15      453.57      435.60     60.37 o 
   3   7  15        7.86       61.67     48.81 o 
   4   7  15       32.70       35.41     46.53 o 
   5   7  15       86.38       65.40     73.80 o 
   6   7  15      657.86      719.27    122.83 o 
   7   7  15      269.77      392.86     78.25 o 
   8   7  15      179.53      121.03     70.55 o 
   9   7  15       57.22      -55.46     53.45 o 
 -11   8  15        0.15      -35.14     60.13 o 
 -10   8  15      386.64      298.38     59.03 o 
  -9   8  15      103.77      120.90     46.08 o 
  -8   8  15      226.98      167.38     44.89 o 
  -7   8  15      114.54      131.30     41.50 o 
  -6   8  15      120.92      158.78     41.16 o 
  -5   8  15      580.86      663.40     49.99 o 
  -4   8  15       53.11       59.77     40.69 o 
  -3   8  15      676.60      635.43     53.37 o 
  -2   8  15        2.42      -12.29     35.93 o 
  -1   8  15      177.17      125.28     40.03 o 
   0   8  15       48.07       -4.56     55.74 o 
   1   8  15       74.15       34.27     49.82 o 
   2   8  15       13.56      -32.86     46.55 o 
   3   8  15      750.88      764.79     86.62 o 
   4   8  15      798.62      825.86     89.66 o 
   5   8  15      456.65      370.47     78.05 o 
   6   8  15      223.03       25.57     96.99 o 
   7   8  15        9.53      -88.75     59.17 o 
   8   8  15      296.46      385.27    193.75 o 
 -10   9  15        1.98       30.10     60.82 o 
  -9   9  15      503.81      498.70     62.48 o 
  -8   9  15       65.61      113.39     48.63 o 
  -7   9  15        0.45      -15.62     40.05 o 
  -6   9  15      112.27       85.32     47.52 o 
  -5   9  15       27.68       -8.04     39.40 o 
  -4   9  15      239.20      174.26     65.33 o 
  -3   9  15        2.48      -51.46     37.41 o 
  -2   9  15       65.39       54.42     38.99 o 
  -1   9  15       48.03       63.46     38.36 o 
   0   9  15       23.13       30.00     40.37 o 
   1   9  15        2.73      -41.99     46.45 o 
   2   9  15      108.36       83.14     57.91 o 
   3   9  15      480.57      631.60    111.94 o 
   4   9  15       71.71       70.22     63.60 o 
   5   9  15        8.53      -40.54     55.22 o 
   6   9  15       41.29      103.36     98.58 o 
   7   9  15      174.48      166.82     59.73 o 
   8   9  15      176.84      188.65     77.59 o 
  -9  10  15      119.01       39.91     49.50 o 
  -8  10  15       20.73        1.81     46.72 o 
  -7  10  15      473.66      419.18     57.78 o 
  -6  10  15      323.10      259.30     51.55 o 
  -5  10  15      438.83      338.70     73.56 o 
  -4  10  15       25.43       34.62     40.60 o 
  -3  10  15       55.20       39.05     39.14 o 
  -2  10  15       18.69       12.24     38.81 o 
  -1  10  15      894.93      834.15     56.62 o 
   0  10  15      160.41      146.65     76.37 o 
   1  10  15      239.53      268.41     58.61 o 
   2  10  15      246.83      220.72     67.70 o 
   3  10  15      284.29      321.07     74.15 o 
   4  10  15      147.50      114.19     82.56 o 
   5  10  15      157.12      292.57     77.12 o 
   6  10  15      171.69      245.48    110.17 o 
   7  10  15        7.55       75.93    107.70 o 
  -8  11  15      142.26      159.00     53.93 o 
  -7  11  15      122.78      118.82     49.24 o 
  -6  11  15      639.81      731.43     90.94 o 
  -5  11  15        0.10        6.78     55.55 o 
  -4  11  15      142.52      137.15     45.17 o 
  -3  11  15      120.20      170.21     44.90 o 
  -2  11  15       25.96       64.84     44.88 o 
  -1  11  15      311.00      299.65     49.75 o 
   0  11  15      559.90      485.30     56.08 o 
   1  11  15       10.99       10.29     42.17 o 
   2  11  15      498.01      639.98     84.58 o 
   3  11  15        3.67       -4.16     59.09 o 
   4  11  15      163.69       96.61    136.77 o 
   5  11  15      440.72      619.23     94.84 o 
   6  11  15       35.89       15.40     96.81 o 
  -7  12  15      634.28      661.47     66.11 o 
  -6  12  15        0.48      -53.21     70.08 o 
  -5  12  15       56.05       63.17     53.08 o 
  -4  12  15     2018.89     2010.21    124.67 o 
  -3  12  15       25.47       16.78     54.63 o 
  -2  12  15     1371.03     1330.66     76.71 o 
  -1  12  15      443.06      347.32     56.19 o 
   0  12  15      250.71      391.71     54.49 o 
   1  12  15      533.81      474.92     77.48 o 
   2  12  15      502.63      432.15     80.62 o 
   3  12  15      150.84       85.28     68.12 o 
   4  12  15       19.07       73.24     67.05 o 
   5  12  15      380.96      456.10     92.22 o 
  -6  13  15      418.52      445.42     66.88 o 
  -5  13  15      604.43      446.50     77.20 o 
  -4  13  15      106.98      102.22     70.33 o 
  -3  13  15      188.32      197.37     61.25 o 
  -2  13  15     1170.44     1328.18    122.92 o 
  -1  13  15      139.70      175.54     51.93 o 
   0  13  15      907.64      881.05     95.45 o 
   1  13  15       19.12      -12.75     58.17 o 
   2  13  15       62.70       71.41     71.59 o 
   3  13  15      600.85      836.59    101.05 o 
  -3  14  15        4.36       96.12     64.25 o 
  -2  14  15       27.00       52.23     60.11 o 
  -1  14  15      358.32      303.35     86.71 o 
   0  14  15      163.48      403.88    123.45 o 
   1  14  15      456.64      526.64    108.58 o 
 -12   0  16     2009.30     2290.56    164.16 o 
 -11   0  16      547.57      495.01    100.36 o 
 -10   0  16       69.62       58.27     60.94 o 
  -9   0  16        1.90       -8.84     57.78 o 
  -8   0  16     6241.75     6003.89    214.67 o 
  -7   0  16       61.94      127.19     58.10 o 
  -6   0  16     1224.46     1224.84     84.93 o 
  -5   0  16       91.03        4.38     47.34 o 
  -4   0  16     4539.68     4473.87    141.94 o 
  -3   0  16     3011.53     2824.12    149.69 o 
  -2   0  16     3725.40     3773.41    153.54 o 
  -1   0  16     1314.65     1286.34    216.10 o 
   0   0  16       27.55       10.34     51.19 o 
   1   0  16     3039.37     2880.01    134.12 o 
   2   0  16     2207.96     2109.69    229.64 o 
   3   0  16      147.90      191.82    139.11 o 
   4   0  16     1482.87     1360.69     96.74 o 
   5   0  16     3589.74     4012.84    289.77 o 
   6   0  16        8.69      -19.31     57.26 o 
   7   0  16     1159.83     1292.97    147.52 o 
   8   0  16      110.31      -66.28     82.12 o 
   9   0  16       61.77      119.73    100.17 o 
  10   0  16      366.47      551.13    122.47 o 
 -12   1  16      155.13      173.41     50.97 o 
 -11   1  16      115.78       94.81     47.66 o 
 -10   1  16       29.02       -1.16     41.90 o 
  -9   1  16        5.03      -58.31     38.87 o 
  -8   1  16      389.36      420.74     49.23 o 
  -7   1  16     1583.41     1528.36     68.02 o 
  -6   1  16        9.72       43.74     36.03 o 
  -5   1  16       41.52       15.95     34.36 o 
  -4   1  16      488.91      600.35     45.99 o 
  -3   1  16     3036.61     3140.89     82.96 o 
  -2   1  16       39.53       18.86     39.29 o 
  -1   1  16      123.97      148.91     42.08 o 
   0   1  16        1.20        2.87     36.65 o 
   1   1  16     1520.18     1485.85     70.02 o 
   2   1  16      376.86      417.66     58.50 o 
   3   1  16      378.57      358.77     46.82 o 
   4   1  16        8.79       26.22     39.69 o 
   5   1  16        0.54      -20.26     42.00 o 
   6   1  16     1749.79     1785.38     89.86 o 
   7   1  16        4.69       45.66     62.63 o 
   8   1  16      185.84      181.66     82.08 o 
   9   1  16       41.06      -17.89     92.65 o 
  10   1  16      334.32      423.84    121.32 o 
 -12   2  16        0.07      -50.51     48.37 o 
 -11   2  16       85.21       61.06     47.80 o 
 -10   2  16        0.18       25.14     35.05 o 
  -9   2  16      120.61      119.14     44.77 o 
  -8   2  16      841.50      681.39     54.88 o 
  -7   2  16      112.98       99.30     40.36 o 
  -6   2  16       64.72       70.23     37.41 o 
  -5   2  16       37.51      105.60     36.92 o 
  -4   2  16        3.50       -2.55     32.60 o 
  -3   2  16      210.11      193.10     39.80 o 
  -2   2  16      855.01     1095.69     58.64 o 
  -1   2  16      911.26      750.78     75.62 o 
   0   2  16      195.25      278.77     51.73 o 
   1   2  16       91.11      122.15     40.46 o 
   2   2  16      182.13      143.81     42.63 o 
   3   2  16      241.81      275.15     46.19 o 
   4   2  16      119.97       59.95     47.02 o 
   5   2  16       71.54       48.56     49.47 o 
   6   2  16       37.92      109.86    132.21 o 
   7   2  16      295.02      462.48     78.43 o 
   8   2  16        6.47       65.62     70.35 o 
   9   2  16      384.95      357.58     81.81 o 
 -12   3  16      127.89      141.06     52.15 o 
 -11   3  16       42.90       18.24     46.51 o 
 -10   3  16     1209.06     1186.45     68.14 o 
  -9   3  16       65.61       80.19     41.24 o 
  -8   3  16     2156.65     2264.29     80.04 o 
  -7   3  16      637.49      751.61     54.30 o 
  -6   3  16      398.18      405.25     45.00 o 
  -5   3  16     1141.59     1117.43     57.62 o 
  -4   3  16     1614.44     1681.77     71.00 o 
  -3   3  16       20.47       18.96     50.64 o 
  -2   3  16      591.81      706.09     52.26 o 
  -1   3  16      376.89      448.26     50.82 o 
   0   3  16      591.41      446.56     50.68 o 
   1   3  16      382.97      323.21     47.35 o 
   2   3  16      629.95      651.20     65.01 o 
   3   3  16        0.46       27.55     46.02 o 
   4   3  16      105.36      127.00     50.20 o 
   5   3  16      879.64      818.82     86.75 o 
   6   3  16      274.39      281.53     88.18 o 
   7   3  16       40.14       41.42     48.78 o 
   8   3  16      220.47      192.55    122.16 o 
   9   3  16       45.33       45.31     94.24 o 
 -12   4  16      105.49       87.97     51.54 o 
 -11   4  16      507.94      605.42     73.54 o 
 -10   4  16        6.42        9.25     43.92 o 
  -9   4  16      475.34      570.84     60.76 o 
  -8   4  16       74.15      119.06     42.69 o 
  -7   4  16      842.03      834.23     56.50 o 
  -6   4  16       33.07       26.92     37.36 o 
  -5   4  16     1102.60     1098.03     58.29 o 
  -4   4  16        0.23       20.42     39.05 o 
  -3   4  16       82.00       98.59     38.84 o 
  -2   4  16        0.58        7.57     35.03 o 
  -1   4  16      946.64      718.83     57.10 o 
   0   4  16       29.04       36.63     48.05 o 
   1   4  16      318.41      344.92     55.60 o 
   2   4  16      231.32      156.45     52.56 o 
   3   4  16      126.04      123.45     50.09 o 
   4   4  16      957.53      958.44     74.03 o 
   5   4  16      269.99      400.22     80.35 o 
   6   4  16      162.19      192.06     51.78 o 
   7   4  16        0.09       49.21     49.19 o 
   8   4  16      688.09      587.77    118.76 o 
 -11   5  16       12.63       89.42     43.71 o 
 -10   5  16        1.60      -27.45     39.94 o 
  -9   5  16       74.88      130.37     41.57 o 
  -8   5  16      281.03      252.89     42.17 o 
  -7   5  16       24.37      -56.12     40.86 o 
  -6   5  16      142.84      184.09     38.62 o 
  -5   5  16        3.39       23.63     40.98 o 
  -4   5  16      112.07      168.36     43.01 o 
  -3   5  16     1192.32     1211.81     62.13 o 
  -2   5  16       18.04       19.82     36.41 o 
  -1   5  16       51.74       11.34     32.81 o 
   0   5  16      280.08      328.67     78.07 o 
   1   5  16      878.73      851.92     77.40 o 
   2   5  16       89.76       59.32     48.76 o 
   3   5  16        0.25      -27.96     48.30 o 
   4   5  16       28.30      -25.62     57.63 o 
   5   5  16        0.99      -33.47     44.79 o 
   6   5  16      310.71      402.27     62.32 o 
   7   5  16      444.04      439.38     78.93 o 
   8   5  16       81.80       98.76     97.25 o 
 -11   6  16       49.69        1.87     42.86 o 
 -10   6  16      733.28      752.47     57.14 o 
  -9   6  16      849.03      842.22     56.33 o 
  -8   6  16      481.78      283.66     58.81 o 
  -7   6  16      469.13      424.63     48.40 o 
  -6   6  16      407.15      446.06     47.27 o 
  -5   6  16      314.84      423.20     45.41 o 
  -4   6  16     1304.38     1313.80     83.77 o 
  -3   6  16      116.32       43.35     38.02 o 
  -2   6  16      282.43      369.08     62.96 o 
  -1   6  16      724.94      744.44     61.47 o 
   0   6  16       52.13       55.61     51.11 o 
   1   6  16       76.67       96.87     51.03 o 
   2   6  16      649.92      589.65     65.35 o 
   3   6  16      183.97      143.70     59.11 o 
   4   6  16      726.95      805.62     84.54 o 
   5   6  16       53.75       39.82     55.55 o 
   6   6  16       52.67      106.42     64.47 o 
   7   6  16       10.05      -49.82     80.88 o 
   8   6  16      163.48      270.70    108.85 o 
 -10   7  16      842.21      779.71     56.88 o 
  -9   7  16      449.38      354.98     47.93 o 
  -8   7  16       34.66        0.14     40.46 o 
  -7   7  16      138.16      110.83     42.04 o 
  -6   7  16     1790.66     1791.49     73.17 o 
  -5   7  16       29.42        8.60     37.69 o 
  -4   7  16      324.50      306.01     43.93 o 
  -3   7  16        5.69      -37.84     32.14 o 
  -2   7  16      229.86      288.20     51.62 o 
  -1   7  16      731.78      776.98     63.37 o 
   0   7  16     1912.96     1898.42    109.90 o 
   1   7  16      455.36      474.55     64.16 o 
   2   7  16       42.66       20.65     49.85 o 
   3   7  16     1668.74     1578.62    109.72 o 
   4   7  16     1114.41     1310.10    106.01 o 
   5   7  16      581.11      481.56     87.61 o 
   6   7  16      277.67      294.29     73.88 o 
   7   7  16      181.56      277.60    106.90 o 
   8   7  16       68.30      -33.72     86.81 o 
 -10   8  16      102.74      135.25     54.56 o 
  -9   8  16      178.21       98.88     47.98 o 
  -8   8  16      528.51      499.54     55.51 o 
  -7   8  16        0.05       -3.43     31.33 o 
  -6   8  16      578.32      619.24     52.46 o 
  -5   8  16     1092.93     1037.36     60.15 o 
  -4   8  16       33.23       24.63     38.53 o 
  -3   8  16     1760.46     1655.66     74.18 o 
  -2   8  16       47.46       79.22     57.79 o 
  -1   8  16       59.28        4.30     44.42 o 
   0   8  16      164.33      190.62     56.24 o 
   1   8  16       50.89       38.75     51.31 o 
   2   8  16      206.45      119.36     56.40 o 
   3   8  16      459.82      580.10     96.90 o 
   4   8  16      877.23      790.09     94.07 o 
   5   8  16      573.28      705.47    152.43 o 
   6   8  16      337.84      416.78     82.67 o 
   7   8  16      425.80      446.36    123.98 o 
  -9   9  16      291.57      241.99     58.82 o 
  -8   9  16       68.78       84.45     50.49 o 
  -7   9  16      177.04      157.93     43.72 o 
  -6   9  16       87.50        7.49     39.18 o 
  -5   9  16       56.62       69.81     38.18 o 
  -4   9  16       34.43       53.63     43.09 o 
  -3   9  16      543.04      672.58     95.77 o 
  -2   9  16     1247.17     1311.17     67.64 o 
  -1   9  16      712.68      790.83     56.93 o 
   0   9  16        3.11       11.39     51.55 o 
   1   9  16        1.66       23.70     59.46 o 
   2   9  16      374.89      354.20     73.87 o 
   3   9  16      550.28      596.08    145.26 o 
   4   9  16       24.52       48.63     64.76 o 
   5   9  16       25.65      -40.45     59.98 o 
   6   9  16       27.88       70.37     67.73 o 
   7   9  16      519.53      530.96    134.07 o 
  -8  10  16       17.19        2.21     52.30 o 
  -7  10  16        2.73       80.53     58.79 o 
  -6  10  16        3.73      -11.76     39.17 o 
  -5  10  16      188.37      161.56     49.24 o 
  -4  10  16      360.76      316.07     51.22 o 
  -3  10  16      214.40      107.56     43.83 o 
  -2  10  16      304.36      375.57     59.10 o 
  -1  10  16      517.79      539.79     53.07 o 
   0  10  16        0.13        2.48     83.05 o 
   1  10  16       36.83       89.00     51.07 o 
   2  10  16       21.39       64.53     62.01 o 
   3  10  16        2.71       12.65     61.00 o 
   4  10  16       34.99        9.51     66.66 o 
   5  10  16       74.08       10.92     68.63 o 
   6  10  16       33.28        0.40     70.01 o 
  -7  11  16      684.13      725.54     68.13 o 
  -6  11  16      896.37      924.31    103.74 o 
  -5  11  16        4.33      -78.19     52.46 o 
  -4  11  16     1008.24      955.39     68.14 o 
  -3  11  16      971.92     1058.32     96.54 o 
  -2  11  16       53.79       58.12     53.72 o 
  -1  11  16     1075.69     1000.10     69.99 o 
   0  11  16      173.44      152.26     53.10 o 
   1  11  16      166.05      111.81     64.10 o 
   2  11  16      149.12      100.67     68.20 o 
   3  11  16      889.27      994.37    138.71 o 
   4  11  16       94.74      109.40     74.06 o 
   5  11  16        8.52       85.55     99.42 o 
  -6  12  16        4.00      -35.48     57.09 o 
  -5  12  16     1344.15     1440.01    104.54 o 
  -4  12  16       23.47      112.04     79.45 o 
  -3  12  16       17.90       74.73     58.26 o 
  -2  12  16     1133.87     1166.39    100.07 o 
  -1  12  16      450.83      518.07    149.45 o 
   0  12  16      181.48      224.41     61.44 o 
   1  12  16        1.88      -84.35     56.23 o 
   2  12  16      205.95      157.48     71.82 o 
   3  12  16        3.94      135.34     76.68 o 
  -4  13  16        8.76      -64.64     56.67 o 
  -3  13  16       91.23       61.89     59.11 o 
  -2  13  16        4.37      -15.96     54.69 o 
  -1  13  16      112.46       98.55     51.48 o 
   0  13  16       75.78      134.09     86.90 o 
   1  13  16        0.40       36.17     68.05 o 
 -11   1  17      130.48      120.30     42.07 o 
 -10   1  17       81.09       69.85     46.16 o 
  -9   1  17      570.96      543.41     55.18 o 
  -8   1  17      160.61      134.21     44.83 o 
  -7   1  17      642.72      654.17     54.44 o 
  -6   1  17      152.28      145.12     41.69 o 
  -5   1  17       45.81       12.00     34.94 o 
  -4   1  17      648.86      643.90     53.89 o 
  -3   1  17        9.22       17.99     37.04 o 
  -2   1  17      315.50      279.03     47.05 o 
  -1   1  17       95.85       79.23     41.17 o 
   0   1  17     1025.64     1049.38     65.31 o 
   1   1  17        4.09       85.84     42.23 o 
   2   1  17      158.85      141.22     44.30 o 
   3   1  17        1.64       29.29     44.58 o 
   4   1  17      297.24      370.92     51.16 o 
   5   1  17     1078.61      973.67     82.87 o 
   6   1  17      159.90       75.39     52.23 o 
   7   1  17        1.94       -2.22     60.33 o 
   8   1  17       52.46       54.96     66.51 o 
   9   1  17      255.99      348.31    167.74 o 
 -11   2  17      127.00       30.12     48.97 o 
 -10   2  17        0.76      -15.98     43.89 o 
  -9   2  17       59.57       47.16     42.83 o 
  -8   2  17      857.21      804.06     58.35 o 
  -7   2  17       16.72       13.21     39.77 o 
  -6   2  17      137.98       96.08     39.86 o 
  -5   2  17       35.36      110.64     38.67 o 
  -4   2  17     1298.61     1249.74    111.29 o 
  -3   2  17     1191.86     1039.01     61.26 o 
  -2   2  17        7.29       56.26     43.11 o 
  -1   2  17      366.02      375.63     50.55 o 
   0   2  17       35.76       80.43     42.56 o 
   1   2  17     2092.87     2288.97     89.50 o 
   2   2  17       32.57      133.47     44.30 o 
   3   2  17       69.23       48.75     40.38 o 
   4   2  17      145.25      155.45     46.01 o 
   5   2  17      372.45      403.62     61.46 o 
   6   2  17       99.81      163.53     54.87 o 
   7   2  17       15.28       -2.74     59.22 o 
   8   2  17       21.78       38.92     65.92 o 
   9   2  17      212.82      135.16     75.23 o 
 -11   3  17       57.22       52.12     58.76 o 
 -10   3  17      234.57      157.35     39.82 o 
  -9   3  17      154.90      113.29     45.91 o 
  -8   3  17       81.23        5.87     41.00 o 
  -7   3  17       22.94      -12.18     50.84 o 
  -6   3  17      895.08     1037.93     73.94 o 
  -5   3  17      886.77      959.14     58.19 o 
  -4   3  17       66.82       47.37     40.73 o 
  -3   3  17        5.58       30.18     38.80 o 
  -2   3  17      287.03      309.59     45.55 o 
  -1   3  17        0.32       26.92     40.02 o 
   0   3  17       19.26      -51.03     35.99 o 
   1   3  17      402.16      404.73     52.35 o 
   2   3  17      253.35      227.09     47.92 o 
   3   3  17        1.58      -73.59     73.95 o 
   4   3  17      113.76      139.92     54.09 o 
   5   3  17        4.52      -25.19     59.57 o 
   6   3  17      553.18      620.82     87.90 o 
   7   3  17      238.74      194.46     76.37 o 
   8   3  17       31.21      -28.47     68.46 o 
 -11   4  17       25.66       46.27     48.82 o 
 -10   4  17      940.38     1001.82     66.90 o 
  -9   4  17      680.40      704.38     59.21 o 
  -8   4  17      576.91      545.38     54.89 o 
  -7   4  17      396.07      409.32     49.89 o 
  -6   4  17      842.56      920.56     58.22 o 
  -5   4  17      145.43       99.92     43.57 o 
  -4   4  17     1608.42     1581.96     72.52 o 
  -3   4  17      472.51      345.70     47.80 o 
  -2   4  17      103.23      130.95     41.76 o 
  -1   4  17     1002.37     1013.53     66.40 o 
   0   4  17      524.26      511.53     54.80 o 
   1   4  17      280.20      212.25     56.79 o 
   2   4  17      332.05      333.97     59.67 o 
   3   4  17     1150.58     1294.27     84.27 o 
   4   4  17      145.48       28.72    105.00 o 
   5   4  17      398.95      444.33     81.37 o 
   6   4  17      168.69      122.55     51.64 o 
   7   4  17       42.22       42.82     52.74 o 
   8   4  17       15.87      -37.52     93.98 o 
 -11   5  17       60.76      -33.75     48.06 o 
 -10   5  17     1108.23     1134.27     71.47 o 
  -9   5  17      257.83      191.55     54.19 o 
  -8   5  17       57.81        9.22     57.55 o 
  -7   5  17      395.00      436.22     68.06 o 
  -6   5  17     1284.16     1171.00     68.37 o 
  -5   5  17     1079.40     1015.51     65.97 o 
  -4   5  17        0.70       52.57     39.72 o 
  -3   5  17       10.46       58.67     41.28 o 
  -2   5  17      829.66      886.49     58.94 o 
  -1   5  17     1486.04     1585.22     81.13 o 
   0   5  17      324.98      395.93     70.17 o 
   1   5  17        2.11      -26.71     50.81 o 
   2   5  17      243.90      208.58     57.42 o 
   3   5  17     1215.76     1235.44    118.68 o 
   4   5  17     1311.58     1205.58    102.93 o 
   5   5  17      173.68       48.64     66.09 o 
   6   5  17        2.06      -39.62     51.24 o 
   7   5  17      251.92      387.43     81.08 o 
   8   5  17      417.92      227.69    112.47 o 
 -10   6  17        0.15        4.87     41.75 o 
  -9   6  17      536.03      608.32     54.04 o 
  -8   6  17     1003.34     1010.67     59.39 o 
  -7   6  17      777.31      710.09     55.75 o 
  -6   6  17      977.48      983.71     64.69 o 
  -5   6  17     1415.48     1555.48     82.40 o 
  -4   6  17        6.31      -29.25     40.77 o 
  -3   6  17       12.27        5.52     39.91 o 
  -2   6  17      570.97      447.98     57.08 o 
  -1   6  17      186.83      136.51     62.88 o 
   0   6  17        2.80       37.21     50.15 o 
   1   6  17      945.84     1005.60     79.14 o 
   2   6  17      938.93      949.27     78.23 o 
   3   6  17      410.40      372.71     74.45 o 
   4   6  17     1325.59     1203.59    150.26 o 
   5   6  17      289.54      346.97     73.32 o 
   6   6  17      113.05      -79.88     53.25 o 
   7   6  17      305.72      481.76     86.66 o 
 -10   7  17      377.29      384.93     52.32 o 
  -9   7  17       80.53       42.20     47.14 o 
  -8   7  17      364.22      227.07     50.68 o 
  -7   7  17      284.54      282.78     48.69 o 
  -6   7  17      547.46      483.47     50.74 o 
  -5   7  17      259.41      257.62     45.36 o 
  -4   7  17      722.19      784.35     54.73 o 
  -3   7  17      315.36      267.77     85.02 o 
  -2   7  17      389.04      398.57     57.37 o 
  -1   7  17      399.06      318.26     64.54 o 
   0   7  17        2.63      -42.75     54.28 o 
   1   7  17      174.51      200.66     58.97 o 
   2   7  17      181.03      231.79     65.88 o 
   3   7  17      174.25      219.20     68.75 o 
   4   7  17       41.76       22.70     76.94 o 
   5   7  17      371.17      406.43     80.25 o 
   6   7  17       19.91      119.77     65.43 o 
   7   7  17      118.58      129.66     74.55 o 
  -9   8  17      233.68      257.33     52.67 o 
  -8   8  17        7.89      -54.25     41.02 o 
  -7   8  17      346.16      416.47     52.20 o 
  -6   8  17      149.79       93.59     44.73 o 
  -5   8  17       45.21       89.11     41.86 o 
  -4   8  17        9.17      -44.15     31.74 o 
  -3   8  17      222.83      206.94     47.41 o 
  -2   8  17     1046.01     1109.99     81.17 o 
  -1   8  17      449.61      573.75     84.40 o 
   0   8  17      111.56      -13.42     53.29 o 
   1   8  17      192.67      163.25     70.18 o 
   2   8  17     2730.30     2598.85    191.23 o 
   3   8  17      220.82      302.63     74.43 o 
   4   8  17      186.96      246.86     75.90 o 
   5   8  17       86.02      180.01     72.18 o 
   6   8  17      265.04      326.42    111.50 o 
  -8   9  17      158.46      182.54     55.05 o 
  -7   9  17       48.22       25.68     40.58 o 
  -6   9  17        6.31       21.48     40.06 o 
  -5   9  17       23.39       11.61     37.11 o 
  -4   9  17      200.34      164.27     47.44 o 
  -3   9  17       81.58       38.24     44.03 o 
  -2   9  17       39.17       10.70     42.42 o 
  -1   9  17       13.71       18.34     47.28 o 
   0   9  17       38.40       39.96     58.00 o 
   1   9  17       46.48       87.51     69.72 o 
   2   9  17      160.26      185.83    101.94 o 
   3   9  17       21.55       27.44     63.70 o 
   4   9  17       41.23       95.42     69.71 o 
   5   9  17        7.61       82.20     69.35 o 
  -7  10  17      582.55      555.26     59.19 o 
  -6  10  17      258.88      200.27     46.74 o 
  -5  10  17      177.50      222.86     47.11 o 
  -4  10  17        2.01       32.26     45.72 o 
  -3  10  17      127.14       82.25     45.62 o 
  -2  10  17      391.34      374.73     52.55 o 
  -1  10  17        0.55      -32.34     67.46 o 
   0  10  17        0.06      -93.71     62.47 o 
   1  10  17      149.57      171.54     94.64 o 
   2  10  17      198.84      188.51     71.46 o 
   3  10  17       29.79      -31.78     65.59 o 
   4  10  17       79.29      116.19     72.90 o 
  -6  11  17      789.96      787.53     93.83 o 
  -5  11  17      135.33      166.06     60.10 o 
  -4  11  17        0.17      -22.04     47.77 o 
  -3  11  17        6.59       35.08     50.33 o 
  -2  11  17      437.75      324.57     68.41 o 
  -1  11  17      123.23      161.57     60.58 o 
   0  11  17        2.02      -16.88     54.80 o 
   1  11  17       43.86       15.67     64.47 o 
   2  11  17      413.30      351.99     96.90 o 
   3  11  17      422.33      426.39    121.46 o 
  -4  12  17        6.29      -49.67     63.60 o 
  -3  12  17       26.00      134.71     63.45 o 
  -2  12  17       74.92       24.29     49.28 o 
  -1  12  17       28.75       57.07     48.65 o 
   0  12  17       99.61       20.43     94.02 o 
   1  12  17      274.93      196.14    147.21 o 
 -11   0  18      143.55      164.46     77.90 o 
 -10   0  18      498.77      559.95     85.82 o 
  -9   0  18     1011.09     1088.01    170.89 o 
  -8   0  18       93.50       90.63     75.49 o 
  -7   0  18      581.05      526.50     85.44 o 
  -6   0  18      689.05      804.17     85.24 o 
  -5   0  18     1843.16     1920.72    130.51 o 
  -4   0  18      216.28      376.99    116.51 o 
  -3   0  18      622.92      655.40     86.09 o 
  -2   0  18      137.34      166.60     68.45 o 
  -1   0  18      351.69      418.71     77.39 o 
   0   0  18      250.55      468.99     78.59 o 
   1   0  18       76.32       62.17     62.58 o 
   2   0  18     1502.97     1267.22    144.46 o 
   3   0  18      487.30      433.26     76.14 o 
   4   0  18      502.27      658.51     88.38 o 
   5   0  18      197.47       47.40     65.26 o 
   6   0  18      270.53       46.64     94.16 o 
   7   0  18       35.81      -28.05     96.37 o 
   8   0  18      418.70      400.87    125.75 o 
 -11   1  18       15.04      -66.28     57.46 o 
 -10   1  18       13.42      -35.61     45.32 o 
  -9   1  18       56.81       55.32     46.23 o 
  -8   1  18      169.56      156.64     45.76 o 
  -7   1  18       36.27       13.52     39.43 o 
  -6   1  18      222.55      173.49     48.21 o 
  -5   1  18       29.97       23.57     37.96 o 
  -4   1  18      601.03      623.75     50.43 o 
  -3   1  18      172.01      244.65     45.63 o 
  -2   1  18      752.20      614.08     67.57 o 
  -1   1  18      247.39      186.24     47.21 o 
   0   1  18      606.08      555.24     57.33 o 
   1   1  18     1094.79      919.17     66.34 o 
   2   1  18       15.88      -40.69     40.49 o 
   3   1  18      723.08      708.56     72.84 o 
   4   1  18      324.66      297.17     51.25 o 
   5   1  18       98.01      189.15     54.78 o 
   6   1  18       32.00       -2.99    101.50 o 
   7   1  18      238.31      178.37     76.46 o 
   8   1  18       13.94      122.59     72.08 o 
 -10   2  18      964.57     1088.20     77.34 o 
  -9   2  18        8.69       17.82     44.69 o 
  -8   2  18      641.28      702.90     56.88 o 
  -7   2  18     1087.76     1181.06     66.43 o 
  -6   2  18      249.30      304.30     46.15 o 
  -5   2  18      821.57      788.03     56.52 o 
  -4   2  18      175.78      184.66     44.23 o 
  -3   2  18       93.42       86.59     43.09 o 
  -2   2  18      138.98      195.49     49.49 o 
  -1   2  18     1316.59     1316.95     74.35 o 
   0   2  18      256.09      291.08     50.63 o 
   1   2  18      914.78      954.62     68.20 o 
   2   2  18     1361.09     1296.89     74.09 o 
   3   2  18     2161.90     2225.90     90.96 o 
   4   2  18      255.35      188.55     50.22 o 
   5   2  18      265.27      298.51     60.64 o 
   6   2  18      130.63       57.75     53.62 o 
   7   2  18       25.24       -3.90     63.10 o 
   8   2  18      404.91      328.19     84.78 o 
 -10   3  18        9.01       39.59     58.28 o 
  -9   3  18      960.94     1091.55     94.80 o 
  -8   3  18       13.80       57.16     44.01 o 
  -7   3  18        1.32      -44.91     37.18 o 
  -6   3  18      753.97      647.16     55.66 o 
  -5   3  18        3.21      -12.22     40.01 o 
  -4   3  18     3442.62     3434.22    183.56 o 
  -3   3  18      183.55      107.54     42.62 o 
  -2   3  18      115.99      121.68     48.28 o 
  -1   3  18        4.93        3.59     50.57 o 
   0   3  18     1186.02     1142.95     71.91 o 
   1   3  18        2.17       12.26     43.49 o 
   2   3  18        0.11      -30.61     42.02 o 
   3   3  18      104.14      152.01     49.31 o 
   4   3  18      220.54      188.10     48.19 o 
   5   3  18      510.19      564.81     92.30 o 
   6   3  18       53.57       46.66     68.30 o 
   7   3  18        3.63       32.81     68.46 o 
 -10   4  18      150.50       90.92     36.85 o 
  -9   4  18       42.19      106.78     47.99 o 
  -8   4  18      146.62       78.09     51.64 o 
  -7   4  18        1.82       21.50     40.46 o 
  -6   4  18      330.57      308.23     52.73 o 
  -5   4  18       61.22        9.58     43.71 o 
  -4   4  18      451.27      378.24     49.87 o 
  -3   4  18      230.03      232.97     48.26 o 
  -2   4  18      103.28      172.49     45.54 o 
  -1   4  18       40.83      -42.30     43.05 o 
   0   4  18       48.69       84.21     46.88 o 
   1   4  18        2.46      -62.95     43.44 o 
   2   4  18      206.12      172.25     59.41 o 
   3   4  18      547.70      644.59    127.95 o 
   4   4  18       57.21      131.74     69.71 o 
   5   4  18        4.55      106.49     79.55 o 
   6   4  18       91.25       73.02     54.43 o 
   7   4  18      699.98      720.47     76.34 o 
 -10   5  18        1.11      112.72     50.82 o 
  -9   5  18      802.81      830.25     65.38 o 
  -8   5  18      892.30     1013.51     74.41 o 
  -7   5  18      403.22      399.92     56.50 o 
  -6   5  18       53.83       49.72     46.47 o 
  -5   5  18      197.41      218.71     50.24 o 
  -4   5  18      574.89      662.73    105.36 o 
  -3   5  18       22.98      -50.64     39.42 o 
  -2   5  18       80.57       31.45     41.02 o 
  -1   5  18       45.69       64.47     47.12 o 
   0   5  18     1511.57     1614.94     82.51 o 
   1   5  18       18.49      -24.21     59.58 o 
   2   5  18      337.41      244.58     62.17 o 
   3   5  18        0.53      -16.00     73.79 o 
   4   5  18      161.92       96.41     68.29 o 
   5   5  18      439.10      358.46     80.10 o 
   6   5  18      131.84       48.72     53.48 o 
   7   5  18        4.67        9.68     65.95 o 
  -9   6  18        4.43       12.14     35.54 o 
  -8   6  18        1.14       51.09     51.05 o 
  -7   6  18      212.29      164.15     50.58 o 
  -6   6  18      256.99      258.52     52.94 o 
  -5   6  18      153.63      123.07     48.48 o 
  -4   6  18       67.28       72.74     44.57 o 
  -3   6  18       45.51      -58.29     38.86 o 
  -2   6  18     1631.10     1513.13     73.16 o 
  -1   6  18      572.03      591.78     62.87 o 
   0   6  18      383.78      361.93     68.31 o 
   1   6  18       31.75       70.72     78.51 o 
   2   6  18      379.95      295.00     64.13 o 
   3   6  18      310.98      215.54     73.93 o 
   4   6  18      212.92       79.64    104.29 o 
   5   6  18      132.15       58.41     67.96 o 
   6   6  18        1.63       56.84     68.25 o 
  -9   7  18       73.28       76.63     48.85 o 
  -8   7  18       58.11       46.37     44.88 o 
  -7   7  18      158.33      165.28     47.98 o 
  -6   7  18       49.80       74.71     48.67 o 
  -5   7  18       30.04       19.05     44.92 o 
  -4   7  18        4.99       11.03     42.80 o 
  -3   7  18      357.03      387.71     57.92 o 
  -2   7  18       68.10       94.45     44.52 o 
  -1   7  18     1036.64      980.98     96.08 o 
   0   7  18        0.29       16.31     54.16 o 
   1   7  18       26.97       73.45     56.51 o 
   2   7  18      275.66      393.47    136.98 o 
   3   7  18      485.84      377.07    149.86 o 
   4   7  18      141.51      119.64     70.74 o 
   5   7  18       18.37      -15.87     66.70 o 
   6   7  18      126.67      135.79     74.15 o 
  -8   8  18        1.90       28.60     60.30 o 
  -7   8  18      157.52      142.39     48.21 o 
  -6   8  18      125.02       81.54     45.01 o 
  -5   8  18       33.78       -9.47     40.74 o 
  -4   8  18      143.39       83.79     58.80 o 
  -3   8  18      184.53      150.68     47.08 o 
  -2   8  18      508.72      484.91     64.00 o 
  -1   8  18      104.83        8.57     57.04 o 
   0   8  18       95.92       71.37     61.56 o 
   1   8  18       18.07      -80.38     53.59 o 
   2   8  18      309.80      268.84    110.00 o 
   3   8  18        0.06       36.88     61.29 o 
   4   8  18        1.50       10.06     80.93 o 
   5   8  18        2.75       56.26     68.92 o 
  -7   9  18      569.08      675.99     62.37 o 
  -6   9  18      980.04      993.81     71.79 o 
  -5   9  18       88.34       28.68     49.97 o 
  -4   9  18      110.50       97.00     42.76 o 
  -3   9  18      584.03      664.13    142.98 o 
  -2   9  18      157.46      201.78     56.14 o 
  -1   9  18       75.39      -28.98     58.75 o 
   0   9  18      107.43       17.06     75.84 o 
   1   9  18     2405.02     2471.16    200.97 o 
   2   9  18        5.87       83.36     66.23 o 
   3   9  18      994.52     1039.48    106.92 o 
   4   9  18       22.76       27.54     62.71 o 
  -6  10  18      116.48       60.95     45.39 o 
  -5  10  18      229.91      208.34     50.42 o 
  -4  10  18       66.00       13.84     47.50 o 
  -3  10  18      652.65      536.82     60.72 o 
  -2  10  18       94.28       70.71     54.33 o 
  -1  10  18      139.46        1.49     75.10 o 
   0  10  18      169.55      180.87     99.42 o 
   1  10  18       18.39        3.20     65.97 o 
   2  10  18     1190.84     1258.06    125.35 o 
   3  10  18        1.51       55.38     71.92 o 
  -4  11  18       13.76       24.82     48.66 o 
  -3  11  18       60.27      -10.90     61.50 o 
  -2  11  18        0.37       25.19     97.32 o 
  -1  11  18      107.78      126.11     60.80 o 
   0  11  18        4.34       32.88     74.29 o 
   1  11  18       43.11      -42.36     64.35 o 
 -10   1  19       76.46      110.95     52.71 o 
  -9   1  19     1330.08     1479.71     96.40 o 
  -8   1  19       78.28       99.32     57.33 o 
  -7   1  19       13.04       10.75     41.69 o 
  -6   1  19     1189.52     1206.88    108.79 o 
  -5   1  19      182.43      179.04     44.98 o 
  -4   1  19     2067.09     1876.80     81.01 o 
  -3   1  19      456.89      302.70     56.51 o 
  -2   1  19        0.45      -53.24     48.14 o 
  -1   1  19        5.01       16.89     44.85 o 
   0   1  19      918.43      988.70    101.13 o 
   1   1  19       18.57        4.02     43.21 o 
   2   1  19        6.69       96.34     48.36 o 
   3   1  19      924.65     1131.97     73.81 o 
   4   1  19      519.87      480.52     57.79 o 
   5   1  19      381.37      352.87     77.85 o 
   6   1  19       67.68      -26.18     69.76 o 
   7   1  19       77.55      226.15     80.63 o 
  -9   2  19       10.88      -11.94     47.08 o 
  -8   2  19       63.94      -23.32     44.30 o 
  -7   2  19       86.36      114.22     44.94 o 
  -6   2  19       61.77       81.97     42.29 o 
  -5   2  19      193.95      223.93     59.21 o 
  -4   2  19      278.17      311.20     50.47 o 
  -3   2  19      558.28      561.60     62.76 o 
  -2   2  19      895.68      880.27     67.92 o 
  -1   2  19      193.97      144.87     49.66 o 
   0   2  19        8.85       32.07     46.45 o 
   1   2  19       28.02       -4.48     43.85 o 
   2   2  19      215.45      159.34     50.79 o 
   3   2  19      659.75      460.18     59.15 o 
   4   2  19        7.08       49.39     45.05 o 
   5   2  19      245.01      164.31     59.96 o 
   6   2  19       75.65       81.22     74.18 o 
  -9   3  19      194.99      261.57     53.89 o 
  -8   3  19       63.35      158.30     48.72 o 
  -7   3  19      594.40      577.77     56.75 o 
  -6   3  19      340.25      296.22     86.43 o 
  -5   3  19      565.98      636.93     59.64 o 
  -4   3  19       42.59       14.75     43.50 o 
  -3   3  19     1370.22     1390.29     90.76 o 
  -2   3  19      209.78      180.02     51.35 o 
  -1   3  19      644.35      839.11     88.90 o 
   0   3  19      890.38      929.39     74.22 o 
   1   3  19        3.33       32.80     43.64 o 
   2   3  19      251.74      344.41     61.42 o 
   3   3  19      507.11      443.33     72.61 o 
   4   3  19      201.57      251.44     60.51 o 
   5   3  19       40.94      111.79     57.16 o 
   6   3  19      322.24      317.80     65.29 o 
  -9   4  19      827.63      849.57     67.39 o 
  -8   4  19       21.89       -5.21     44.75 o 
  -7   4  19        8.34       -2.25     43.00 o 
  -6   4  19      421.02      558.38     77.97 o 
  -5   4  19      771.12      729.30     62.38 o 
  -4   4  19      148.75      190.29     48.22 o 
  -3   4  19      150.06      142.31     47.16 o 
  -2   4  19      158.54      196.83     52.76 o 
  -1   4  19      675.93      719.86     65.38 o 
   0   4  19      438.75      492.03     59.52 o 
   1   4  19     1083.70     1174.32     78.31 o 
   2   4  19       26.37       10.84     46.44 o 
   3   4  19      243.61      265.95     54.34 o 
   4   4  19      118.60      -40.85     79.42 o 
   5   4  19      378.02      504.52     88.03 o 
   6   4  19        1.50      -36.02     54.55 o 
  -8   5  19      614.17      606.82     67.48 o 
  -7   5  19      390.53      346.84     58.55 o 
  -6   5  19       21.24      -12.68     46.04 o 
  -5   5  19      128.52      123.11     48.35 o 
  -4   5  19      891.54      933.24     66.91 o 
  -3   5  19       14.98       -9.79     41.19 o 
  -2   5  19      581.71      404.85     59.56 o 
  -1   5  19        7.08      -20.58     46.45 o 
   0   5  19      361.31      430.86     59.39 o 
   1   5  19      114.62      169.71     52.56 o 
   2   5  19      515.44      595.53     73.26 o 
   3   5  19       50.58      -98.69     65.79 o 
   4   5  19       63.48      189.22     77.60 o 
   5   5  19      170.44       48.68     73.84 o 
  -8   6  19        0.23      -48.53     52.15 o 
  -7   6  19       26.43      -25.56     49.03 o 
  -6   6  19      114.02      162.84     53.11 o 
  -5   6  19      217.47      187.40     52.44 o 
  -4   6  19       81.32       31.89     46.51 o 
  -3   6  19       51.15       21.84     44.95 o 
  -2   6  19       65.97       86.30     49.82 o 
  -1   6  19      246.02      147.33     51.95 o 
   0   6  19      168.22      161.73     52.84 o 
   1   6  19       16.27       74.83     61.86 o 
   2   6  19      124.67       97.74     60.15 o 
   3   6  19       24.80       98.20     85.97 o 
   4   6  19      139.18      110.79     91.77 o 
   5   6  19      107.59       55.09     69.84 o 
  -7   7  19       15.26        5.20     48.97 o 
  -6   7  19       14.20      -70.54     65.73 o 
  -5   7  19        0.57      -34.03     51.17 o 
  -4   7  19      221.44      315.85     67.29 o 
  -3   7  19      374.20      320.20     60.70 o 
  -2   7  19       14.15      -20.74     43.90 o 
  -1   7  19      268.43      230.39     55.49 o 
   0   7  19      114.05       64.37     63.77 o 
   1   7  19       50.06       91.94     62.07 o 
   2   7  19       82.11       99.82     74.84 o 
   3   7  19       98.90      103.62    107.08 o 
   4   7  19       19.46       25.47     67.95 o 
  -6   8  19      262.00      247.56     57.87 o 
  -5   8  19        1.87      -70.30     46.86 o 
  -4   8  19      489.61      404.62     67.29 o 
  -3   8  19       16.47       62.57     48.01 o 
  -2   8  19      883.47      867.87     75.12 o 
  -1   8  19        5.06      -43.50     61.78 o 
   0   8  19        4.94      -81.74     62.19 o 
   1   8  19      748.60      779.76     83.80 o 
   2   8  19      780.32      828.03    145.84 o 
   3   8  19      191.14      276.18     79.06 o 
  -5   9  19       10.20       35.60     42.16 o 
  -4   9  19       29.99       51.80     51.26 o 
  -3   9  19      246.55      304.48     57.12 o 
  -2   9  19      197.66      260.61     62.32 o 
  -1   9  19        7.26      -63.18     64.43 o 
   0   9  19       94.74       -2.70     75.75 o 
   1   9  19       17.72       34.60    103.98 o 
   2   9  19       55.60      159.90     74.86 o 
  -3  10  19       86.72       85.62     59.57 o 
  -2  10  19      434.66      337.63    105.88 o 
  -1  10  19      153.81      148.44     85.57 o 
   0  10  19        9.10      150.26    112.12 o 
  -8   0  20       39.60       96.69     70.61 o 
  -7   0  20       56.01       56.52     64.01 o 
  -6   0  20        0.22        1.81     59.40 o 
  -5   0  20       61.89       85.09     60.98 o 
  -4   0  20       12.49       21.00     68.18 o 
  -3   0  20       62.94       71.33     75.13 o 
  -2   0  20      126.49      172.18    101.68 o 
  -1   0  20      157.44      192.29    107.16 o 
   0   0  20       11.70        6.57     63.26 o 
   1   0  20       74.80      166.74     85.53 o 
   2   0  20       52.59      124.10     72.09 o 
   3   0  20      179.42      307.56    154.99 o 
   4   0  20        3.68       17.84     66.93 o 
   5   0  20        9.18      -45.04    101.41 o 
  -8   1  20        3.06      -35.83     45.39 o 
  -7   1  20      150.23      202.27     49.44 o 
  -6   1  20        0.25       -4.37     45.60 o 
  -5   1  20      205.60      208.28     50.43 o 
  -4   1  20      143.66       38.25     50.33 o 
  -3   1  20       44.59       -0.84     47.51 o 
  -2   1  20      565.64      682.69     66.69 o 
  -1   1  20       92.67       53.62     47.60 o 
   0   1  20       24.74       91.42     48.83 o 
   1   1  20      198.64      215.61     51.80 o 
   2   1  20      231.57      175.30     52.53 o 
   3   1  20        8.98       13.66     46.25 o 
   4   1  20       48.43       70.50     49.31 o 
   5   1  20      123.44      156.59     62.15 o 
  -8   2  20      466.09      449.78     58.67 o 
  -7   2  20      145.63       49.20     53.60 o 
  -6   2  20      293.44      260.26     49.38 o 
  -5   2  20     1081.12     1089.74     71.02 o 
  -4   2  20       52.38       93.83     47.61 o 
  -3   2  20      144.44      112.80     51.36 o 
  -2   2  20       36.67       -5.80     46.30 o 
  -1   2  20      372.78      325.49     56.99 o 
   0   2  20      439.70      347.99     65.69 o 
   1   2  20      270.99      227.39     53.22 o 
   2   2  20      600.29      660.10     65.94 o 
   3   2  20      203.60      259.65     55.88 o 
   4   2  20     1325.08     1282.80    114.86 o 
   5   2  20       39.48       72.93     57.96 o 
  -8   3  20      142.04      203.30     52.93 o 
  -7   3  20       21.15       12.61     45.32 o 
  -6   3  20      260.73      237.53     54.89 o 
  -5   3  20       22.24       56.51     48.42 o 
  -4   3  20      427.63      477.29     56.98 o 
  -3   3  20       47.77       81.92     51.95 o 
  -2   3  20       59.54       88.57     49.38 o 
  -1   3  20      238.94      143.04     52.52 o 
   0   3  20      247.07      191.95     54.58 o 
   1   3  20      240.80      364.53     58.20 o 
   2   3  20       86.81       96.45     50.91 o 
   3   3  20      218.81      206.27     55.79 o 
   4   3  20       46.49      125.01     62.03 o 
   5   3  20       80.78       18.05     57.62 o 
  -8   4  20       81.88      110.26     50.82 o 
  -7   4  20       45.80       41.37     51.29 o 
  -6   4  20       44.64       -1.39     69.92 o 
  -5   4  20       14.45       -3.23     47.61 o 
  -4   4  20      561.94      556.90     60.37 o 
  -3   4  20        4.93      101.21     50.56 o 
  -2   4  20       96.97      115.40     51.53 o 
  -1   4  20       11.73       51.76     45.83 o 
   0   4  20        0.35        9.11     48.63 o 
   1   4  20      113.98      153.43     53.42 o 
   2   4  20        5.41      -65.01     46.56 o 
   3   4  20       23.53      -55.48     53.31 o 
   4   4  20        0.93       29.72     57.73 o 
  -7   5  20       39.47       14.87     51.32 o 
  -6   5  20      285.22      338.65     59.20 o 
  -5   5  20       89.16       87.23     50.24 o 
  -4   5  20      455.67      458.97     59.38 o 
  -3   5  20      135.49      114.94     49.85 o 
  -2   5  20      337.72      315.76     58.56 o 
  -1   5  20       27.53       68.71     50.25 o 
   0   5  20       31.02       64.01     50.62 o 
   1   5  20       32.64       64.34     52.64 o 
   2   5  20       12.47       36.53     63.98 o 
   3   5  20      477.60      420.72     72.93 o 
   4   5  20        9.56       53.10     73.76 o 
  -6   6  20       10.29       20.97     57.36 o 
  -5   6  20       70.77       23.50     49.50 o 
  -4   6  20      628.59      711.53     66.09 o 
  -3   6  20      156.60       91.18     54.12 o 
  -2   6  20        0.16      -46.57     49.49 o 
  -1   6  20        2.94      -20.41     49.46 o 
   0   6  20        4.12      -70.90     47.27 o 
   1   6  20       81.58      143.82     54.78 o 
   2   6  20        0.29      -63.32     67.85 o 
   3   6  20       11.91      -71.39     73.47 o 
  -5   7  20      274.55      296.34     58.96 o 
  -4   7  20        0.17       -1.85     48.88 o 
  -3   7  20      305.40      337.57     56.70 o 
  -2   7  20        7.55      -68.79     50.92 o 
  -1   7  20       41.60       -5.95     49.08 o 
   0   7  20      127.71      105.32     71.57 o 
   1   7  20       85.59       86.54     67.72 o 
   2   7  20      169.97       51.15     76.78 o 
  -4   8  20        0.42      -65.15     43.60 o 
  -3   8  20       55.59       54.62     70.82 o 
  -2   8  20       35.51       37.11     56.34 o 
  -1   8  20        0.05      -57.42     52.84 o 
   0   8  20       91.84       81.39    100.41 o 
   1   8  20       67.32       76.46    110.53 o 
  -7   1  21       90.66        9.51     48.12 o 
  -6   1  21      190.98      139.47     51.51 o 
  -5   1  21       21.93       76.03     51.14 o 
  -4   1  21        0.15       44.13     54.04 o 
  -3   1  21      146.52      112.83     53.52 o 
  -2   1  21       31.55       17.12     78.20 o 
  -1   1  21      119.24      150.16     56.58 o 
   0   1  21       62.21      -10.48     65.21 o 
   1   1  21      261.10      216.25     54.39 o 
   2   1  21        2.58      106.38     98.84 o 
   3   1  21     1086.02     1067.58     79.58 o 
  -7   2  21       94.07       54.27     48.47 o 
  -6   2  21       40.28       29.52     48.02 o 
  -5   2  21       39.54       15.41     49.28 o 
  -4   2  21       44.57       36.16     94.10 o 
  -3   2  21       42.78      -86.62     57.79 o 
  -2   2  21      602.86      525.15     82.36 o 
  -1   2  21        0.21       43.14     49.85 o 
   0   2  21       15.31       21.80     66.35 o 
   1   2  21       77.27      121.36     55.74 o 
   2   2  21      986.81     1190.71     92.73 o 
   3   2  21        1.27        7.37     52.43 o 
  -6   3  21        5.08       31.54     50.84 o 
  -5   3  21      280.48      327.66     58.66 o 
  -4   3  21       90.86       88.03     56.11 o 
  -3   3  21       47.34        6.08     51.70 o 
  -2   3  21       44.25       53.01     53.02 o 
  -1   3  21      198.60      196.25     54.83 o 
   0   3  21       90.27      174.35     55.09 o 
   1   3  21      230.07      228.82     58.06 o 
   2   3  21      277.22      281.02     63.45 o 
   3   3  21       38.13      141.16     66.55 o 
  -6   4  21      477.98      499.28     69.88 o 
  -5   4  21      377.06      377.33     60.10 o 
  -4   4  21       21.25      -63.57     61.44 o 
  -3   4  21       21.70       57.39     55.30 o 
  -2   4  21      720.82      762.35     73.55 o 
  -1   4  21       11.58       40.03     54.26 o 
   0   4  21      429.03      416.07     65.41 o 
   1   4  21        2.19       51.62     54.45 o 
   2   4  21        5.44      -59.18     48.09 o 
  -5   5  21      606.97      611.28     65.18 o 
  -4   5  21      172.06      203.91     55.29 o 
  -3   5  21      286.50      249.19     71.46 o 
  -2   5  21       21.59       15.17     54.02 o 
  -1   5  21      142.04       99.60     64.80 o 
   0   5  21      252.05      402.44     64.71 o 
   1   5  21        5.66        6.49     51.99 o 
   2   5  21       17.88       22.26     61.01 o 
  -4   6  21      245.91      251.08     58.16 o 
  -3   6  21      126.80      200.91     63.42 o 
  -2   6  21      190.39      227.72     60.24 o 
  -1   6  21       90.93       63.04     54.30 o 
   0   6  21       24.26       23.39     55.59 o 
  -4   0  22       53.47       -9.42     77.77 o 
  -3   0  22      229.85       82.57     79.66 o 
  -2   0  22      334.52      353.70     91.14 o 
  -1   0  22      397.82      318.14     90.41 o 
   0   0  22      212.66      207.25     82.76 o 
   1   0  22      322.35      500.85     96.50 o 
  -4   1  22       38.61       72.55     56.59 o 
  -3   1  22      387.16      362.74     66.06 o 
  -2   1  22      108.33       52.79     55.27 o 
  -1   1  22       20.56      -76.15     50.77 o 
   0   1  22       16.59       57.76     55.21 o 
   1   1  22      111.22       11.88     54.06 o 
  -4   2  22       18.72       23.73     56.56 o 
  -3   2  22       38.96       25.08     54.88 o 
  -2   2  22      173.41      304.89     61.66 o 
  -1   2  22        3.97       28.97     54.75 o 
   0   2  22        0.73      -31.89     49.30 o 
  -3   3  22       14.73      -22.46     67.38 o 
  -2   3  22      172.86      262.54     61.07 o 
  -1   3  22      161.70       99.83     56.52 o 
   0   3  22       98.68      113.89     72.51 o 
                                                 
